# Supplementary material for: Genetic determinants of skin ageing: a systematic review and meta-analysis of genome-wide association studies and candidate genes
Source: J Physiol Anthropol. 2025 Feb 8;44:4. doi: 10.1186/s40101-025-00384-9 (PMC11806588; doi:10.1186/s40101-025-00384-9)
Supplement: Supplementary file 3 — Additional file 3. Full set of results from functional enrichment with exclusion [file 40101_2025_384_MOESM3_ESM.xlsx]

## Sheet: Sheet1
Pigmentation Genes
source	term_name	term_id	highlighted	adjusted_p_value	negative_log10_of_adjusted_p_value	term_size	query_size	intersection_size	effective_domain_size	intersections
GO:BP	melanin biosynthetic process	GO:0042438	TRUE	1.69e-07	6.77335	24	219	8	21031	MC1R	SLC45A2	OCA2	TYR	ASIP	MFSD12	SLC24A5	DCT
GO:BP	melanin metabolic process	GO:0006582	FALSE	2.46e-07	6.60975	25	219	8	21031	MC1R	SLC45A2	OCA2	TYR	ASIP	MFSD12	SLC24A5	DCT
GO:BP	developmental pigmentation	GO:0048066	TRUE	3.8008e-06	5.42013	49	219	9	21031	SLC45A2	OCA2	TYR	MITF	SLC24A5	KITLG	RAB32	SOD2	DCT
GO:BP	pigmentation	GO:0043473	FALSE	6.2832e-06	5.20182	115	219	12	21031	MC1R	SLC45A2	OCA2	TYR	MITF	ASIP	MFSD12	SLC24A5	KITLG	RAB32	SOD2	DCT
GO:BP	melanin biosynthetic process from tyrosine	GO:0006583	FALSE	2.4874e-05	4.60426	4	219	4	21031	SLC45A2	OCA2	TYR	DCT
GO:BP	pigment biosynthetic process	GO:0046148	FALSE	0.00037158	3.42994	59	219	8	21031	MC1R	SLC45A2	OCA2	TYR	ASIP	MFSD12	SLC24A5	DCT
GO:BP	pigment cell differentiation	GO:0050931	FALSE	0.00388337	2.41079	36	219	6	21031	OCA2	MITF	SLC24A5	KITLG	RAB32	SOD2
GO:BP	pigment metabolic process	GO:0042440	FALSE	0.00486475	2.31294	82	219	8	21031	MC1R	SLC45A2	OCA2	TYR	ASIP	MFSD12	SLC24A5	DCT
GO:CC	melanosome membrane	GO:0033162	FALSE	1.5651e-05	4.80545	21	221	6	22097	SLC45A2	OCA2	TYR	MFSD12	RAB32	DCT
GO:CC	pigment granule membrane	GO:0090741	FALSE	1.5651e-05	4.80545	21	221	6	22097	SLC45A2	OCA2	TYR	MFSD12	RAB32	DCT
GO:CC	pigment granule	GO:0048770	FALSE	0.0006215	3.20656	111	221	9	22097	SLC45A2	OCA2	TYR	MFSD12	MYH11	SLC24A5	RAB32	DCT	RAC1
GO:CC	melanosome	GO:0042470	FALSE	0.0006215	3.20656	111	221	9	22097	SLC45A2	OCA2	TYR	MFSD12	MYH11	SLC24A5	RAB32	DCT	RAC1
REAC	Melanin biosynthesis	REAC:R-HSA-5662702	FALSE	3.7322e-05	4.42804	5	130	4	10842	SLC45A2	OCA2	TYR	DCT
WP	GPR143 in melanocytes and retinal pigment epithelium cells	WP:WP4941	FALSE	0.00860535	2.06523	30	114	5	8286	MC1R	TYR	MITF	ASIP	DCT
HP	Generalized hypopigmentation	HP:0007513	FALSE	2.3754e-05	4.62427	37	92	9	4958	MC1R	SLC45A2	HERC2	OCA2	TYR	MITF	KRT5	TP63	SLC24A5
HP	Abnormality of hair pigmentation	HP:0009887	FALSE	7.2369e-05	4.14045	124	92	14	4958	MC1R	SLC45A2	HERC2	OCA2	TYR	MITF	TGM3	TP63	SLC24A5	KITLG	ELN	DCT	TERT	INSR
HP	Abnormal iris pigmentation	HP:0008034	FALSE	0.00014205	3.84756	152	92	15	4958	MC1R	SLC45A2	HERC2	OCA2	TYR	PRDM16	MITF	ADGRV1	TP63	MYH11	SLC24A5	KITLG	PEX3	ELN	DCT
HP	Generalized hypopigmentation of hair	HP:0011358	FALSE	0.00027086	3.56725	48	92	9	4958	MC1R	SLC45A2	OCA2	TYR	TGM3	TP63	SLC24A5	KITLG	TERT
HP	Hypopigmentation of hair	HP:0005599	FALSE	0.0005146	3.28853	103	92	12	4958	MC1R	SLC45A2	HERC2	OCA2	TYR	MITF	TGM3	TP63	SLC24A5	KITLG	DCT	TERT
HP	Hypopigmentation of the skin	HP:0001010	FALSE	0.00984164	2.00693	211	92	15	4958	MC1R	FANCA	SLC45A2	HERC2	OCA2	TYR	SASH1	MITF	KRT5	TP63	SLC24A5	KITLG	XPC	DCT	TERT
HP	Generalized hyperpigmentation	HP:0007440	FALSE	0.0134929	1.8699	41	92	7	4958	IRF4	KRT5	BMP6	KCNN3	TERT	KCNH1	INSR
Developmental Genes
source	term_name	term_id	highlighted	adjusted_p_value	negative_log10_of_adjusted_p_value	term_size	query_size	intersection_size	effective_domain_size	intersections
GO:BP	multicellular organism development	GO:0007275	TRUE	0.0002942	3.53136	4643	188	73	21031	BNC2	TCF25	GAS8	TUBB3	NCOA6	PPARGC1B	SPG7	SEMA6D	PKD2	ANKRD11	TANC2	ATP8A2	MACROH2A2	DCC	KDM4C	FOXP1	CELF4	NRG3	ATP11A	NREP	ADAM12	CCBE1	CRYBB2	RORA	TMEM135	HLA-B	GRM5	MMP24	CDK5RAP1	CDH13	PADI6	SLC24A4	TRPS1	DACH2	EPB41L3	NCS1	NEDD9	TRIM71	CPNE1	DUT
GO:BP	system development	GO:0048731	FALSE	0.00050547	3.29631	3973	188	65	21031	BNC2	TCF25	GAS8	TUBB3	NCOA6	PPARGC1B	SPG7	SEMA6D	PKD2	ANKRD11	TANC2	ATP8A2	MACROH2A2	DCC	FOXP1	CELF4	NRG3	NREP	ADAM12	CCBE1	CRYBB2	RORA	TMEM135	HLA-B	GRM5	MMP24	CDK5RAP1	CDH13	SLC24A4	TRPS1	EPB41L3	NCS1	TRIM71	CPNE1	DUT	SEC16A	TP53	ADAMTS18	VAV3	ARHGEF7
GO:BP	anatomical structure development	GO:0048856	FALSE	0.001574	2.803	5899	188	84	21031	BNC2	TCF25	GAS8	TUBB3	NCOA6	PPARGC1B	SPG7	SMYD3	SEMA6D	PKD2	ANKRD11	TANC2	ATP8A2	CEP152	MACROH2A2	DCC	FMN2	KDM4C	FOXP1	CELF4	KAZN	NRG3	ATP11A	NREP	ADAM12	CCBE1	CRYBB2	RORA	TMEM135	DDB1	HLA-B	GRM5	MMP24	CDK5RAP1	CDH13	PADI6	SLC24A4	TRPS1	DACH2	EPB41L3
GO:BP	developmental process	GO:0032502	FALSE	0.0194929	1.71012	6453	188	86	21031	BNC2	TCF25	GAS8	TUBB3	SHC4	NCOA6	PPARGC1B	SPG7	SMYD3	SEMA6D	PKD2	ANKRD11	TANC2	ATP8A2	CEP152	MACROH2A2	DCC	FMN2	KDM4C	FOXP1	CELF4	GLIS1	KAZN	NRG3	ATP11A	NREP	ADAM12	CCBE1	CRYBB2	RORA	TMEM135	DDB1	HLA-B	GRM5	MMP24	CDK5RAP1	CDH13	PADI6	SLC24A4	TRPS1
GO:BP	animal organ development	GO:0048513	FALSE	0.0418489	1.37832	3039	188	49	21031	BNC2	TCF25	GAS8	NCOA6	PPARGC1B	SEMA6D	PKD2	ANKRD11	ATP8A2	MACROH2A2	FOXP1	CELF4	KAZN	NRG3	CCBE1	CRYBB2	RORA	TMEM135	CDK5RAP1	SLC24A4	TRPS1	DUT	TRPC4AP	SEC16A	TP53	ADAMTS18	FZR1	SLC6A17	CASP8	EFHC1	FOXN3	ROR2	RUNX1	CYP1A1	COL1A2	LGR4	FGF5	ZMIZ1	CTSH	TTC39C
Cytoskeleton and Cytoplasm Genes
source	term_name	term_id	highlighted	adjusted_p_value	negative_log10_of_adjusted_p_value	term_size	query_size	intersection_size	effective_domain_size	intersections
GO:CC	cytoskeleton	GO:0005856	TRUE	0.00724562	2.13992	2430	106	27	22097	ENSG00000198211	SPIRE2	CHMP1A	CDK10	MYH7B	TBCA	PJA2	LPP	SESTD1	RCC2	RGS22	TNS3	FLACC1	TTC28	EML6	CHMP4B	EPB41L1	NOS2	TBC1D30	AHNAK	EPB41L2	AKAP12	REEP3	TNS1	CDC42BPA	DNAH6	SFI1
GO:CC	cytoplasm	GO:0005737	TRUE	0.0397575	1.40058	12345	106	78	22097	ENSG00000198211	SPATA33	SPIRE2	CHMP1A	DBNDD1	VPS9D1	CDK10	KCNQ5	MYH7B	ATP8A1	HSPA12A	ATP8B4	ATXN2	PIGU	CPNE7	FARS2	TBCA	PJA2	CLPTM1L	LPP	UQCC1	GFPT2	VWCE	RCC2	RGS22	TNS3	CALN1	ERGIC1	LANCL1	SPATA2L	TKFC	FLACC1	HAL	TTC28	EML6	PHF20	AIFM2	AGXT	COLEC12	STXBP5L
[truncated: 46 more columns]
