# Supplementary material for: Genetic determinants of skin ageing: a systematic review and meta-analysis of genome-wide association studies and candidate genes
Source: J Physiol Anthropol. 2025 Feb 8;44:4. doi: 10.1186/s40101-025-00384-9 (PMC11806588; doi:10.1186/s40101-025-00384-9)
Supplement: Supplementary file 4 — Additional file 4. Full list of studies and study characteristics that were included from the literature search [file 40101_2025_384_MOESM4_ESM.xlsx]

## Sheet: Sheet1
Article Title	Author	Type of study	Year	Country	Details of Study	Study Type	Sample Size	Gender	Age Range	Phenotypes	Measurement Method	Measurement Scale
A genome wide association study identifies new genes potentially associated with eyelid sagging	Laville et al., 2018	GWAS	2018	France	SU.VI.MAX Study	Cross-sectional	500	Female	57.6	Sagging upper eyelids	Evaluated by a dermatologist using a specific ordinal scale	Homemade scale from 0-5
A Genome-Wide Association Study Identifies Novel Alleles Associated with Hair Color and Skin Pigmentation	Han et al., 2008	GWAS	2008	USA	Nurses' Health Study participants from May 1989 through September 1990	Cross-sectional	2287	Female	30-55	Inability to tan	Self-reported by participant thorugh a questionnaire.	Question: “as a child or adolescent, after repeated sun exposures, e.g., a two-week vacation outdoors, what kind of tan would you get?”, and the multiple choices were “practically none, light tan, average tan, and deep tan”
A Genome-Wide Association Study Identifies the Skin Color Genes IRF4 , MC1R , ASIP , and BNC2 Influencing Facial Pigmented Spots	Jacobs, Hamer, et al., 2015	GWAS	2015	Netherlands	Leiden Longevity Stud	Cross-sectional	1323	Male and Female	66.9	Solar lentigines and seborrheic keratosis	Digital qualification tool	Percentage of affected area
A Genome-Wide Association Study Identifies the Skin Color Genes IRF4 , MC1R , ASIP , and BNC2 Influencing Facial Pigmented Spots	Jacobs, Hamer, et al., 2015	GWAS	2015	Netherlands	Leiden Longevity Stud	Cross-sectional	1671	Male and Female	63.1	Solar lentigines and seborrheic keratosis	Not mentioned	Photo-reference scales from 2-8
A genome-wide association study in caucasian women points out a putative role of the STXBP5L gene in facial photoaging	Le Clerc et al., 2013	GWAS	2013	France	SU.VI.MAX Study	Cross-sectional	570	Female	44-70	Global skin ageing, solar lentigines, eyebags, nasolabial folds, lax appearance, droopy eyes, cris-cross wrinkles, wrinkles, fine wrinkles, glabllar frown lines, crow's feet wrinkles	Global skin ageing: 3 standarised, high resolution digital images of the face; Others: Specific ordinal photographic scales	Global skin ageing: Photo-reference scales from 1-6 by Larnier et al. (1994); Others: Specific ordinal photographic scales
A Genome-wide association study in Caucasian women suggests the involvement of HLA genes in the severity of facial solar lentigines	Laville et al., 2016	GWAS	2016	France	SU.VI.MAX Study	Cross-sectional	502	Female	57.6	Solar lentigines	Standarised, high resolution digital images of the face taken under normalised lighting conditions	Six-grade photo-reference scale (0-5)
A Genome-Wide Association Study of Basal Transepidermal Water Loss Finds that Variants at 9q34.3 Are Associated with Skin Barrier Function	Zhang et al., 2017	GWAS	2017	Taizhou, China	Self-reported healthy Han Chinese	Cross-sectional	611	Male and Female	31-87	Higher TEWL	DermaMeter Professional 100 (VASEMA GmbH, Vienna, Austria) on the right cheek	Logarithmic transformation was performed on the data to achieve a normal distribution
A Genome-Wide Association Study of Basal Transepidermal Water Loss Finds that Variants at 9q34.3 Are Associated with Skin Barrier Function	Zhang et al., 2017	GWAS	2017	Taizhou, China	Self-reported healthy Han Chinese	Cross-sectional	366	Male and Female	35-69	Higher TEWL	DermaMeter Professional 100 (VASEMA GmbH, Vienna, Austria) on the right cheek	Logarithmic transformation was performed on the data to achieve a normal distribution
A Genomewide Association Study of Skin Pigmentation in a South Asian Population	Stokowski et al., 2007	GWAS	2007	South Asia	Volunteers of South Asian descent from >50 sites across the UK	Cross-sectional	737	Male and Female	>=18	Skin reflectance	Minolta chromameter with use of the Commission Internationale de l’Eclairage L*a*b* color system.	L* value: Measures skin reflectance, or lightness, ranges from 0 to 100, where 0 is the darkest and 100 is the lightest skin pigmentation
A Genomewide Association Study of Skin Pigmentation in a South Asian Population	Stokowski et al., 2007	GWAS	2007	South Asia	Volunteers of South Asian descent from >50 sites across the UK	Cross-sectional	231	Male and Female	>=18	Skin reflectance	Minolta chromameter with use of the Commission Internationale de l’Eclairage L*a*b* color system.	L* value: Measures skin reflectance, or lightness, ranges from 0 to 100, where 0 is the darkest and 100 is the lightest skin pigmentation
A GWAS identifies novel gene associations with facial skin wrinkling and mole count in Latin-Americans	Chen et al., 2021	GWAS	2021	Latin America	For Colombia, Brazil, Mexico and Peru, students and staff from the universities participating in the CANDELA consortium. For Chile, professional soldiers were recruited.	Cross-sectional	3377	Male and Female	24.0 (Mean)	Wrinkling, fine wrinkles, glabellar frown lines, forehead wrinkles, solar lentigines	Visual inspection by the local research team on five digital photographs of the face: left side (−90°), left angle (−45°), frontal (0°), right angle (45°), right side (90°) were taken from ∼1.5 meters at eye level using a Nikon D90 camera fitted with a Nikkor 50 mm fixed focal length lens	Photo-reference scales from 0 (absent) to 5 (severe)
Association of melanocortin 1 receptor gene (MC1R) polymorphisms with skin reflectance and freckles in Japanese	Yamaguchi et al., 2012	Candidate gene study	2012	Okinawa, Japan	Participants living in Okinawa with 0 to 4 of their grandparents born on the Ryukyu Islands	Cross-sectional	653	Male and Female	19-40	Freckles and skin reflectance	Freckles: Likely to be the researchers evaluating freckles on a head shot of each participant; Skin reflectance: Measured using a spectrophotometer (Konica Minolta CM-600d; Konica Minolta Optics, Inc., Tokyo, Japan)	Freckles: Absence/Presence; Skin reflectance: Device measures the reflectance of an object with a light-receiving component and converts the data into various color systems such as CIELAB and spectral curve.
Common sequence variants on 20q11.22 confer melanoma susceptibility	Brown et al., 2008	GWAS	2008	Queensland, Australia	Queensland study of Melanoma: Environment and Genetic Associations (Q-MEGA)	Cross-sectional	1643	Male and Female	Not reported	Melanoma	Histologically confirmed primary invasive or in situ Cutaneous Malignant Melanoma (CMM)s recorded by the Queensland Cancer Registry (QCR)	Not reported
Common sequence variants on 20q11.22 confer melanoma susceptibility	Brown et al., 2008	GWAS	2008	Queensland, Australia	Queensland study of Melanoma: Environment and Genetic Associations (Q-MEGA)	Cross-sectional	1522	Male and Female	Not reported	Melanoma	Histologically confirmed primary invasive or in situ Cutaneous Malignant Melanoma (CMM)s recorded by the Queensland Cancer Registry (QCR)	Not reported
Common sequence variants on 20q11.22 confer melanoma susceptibility	Brown et al., 2008	GWAS	2008	Australia	Australian Melanoma Family Study	Repeated cross-sectional	959	Male and Female	Not reported	Melanoma	Measured by dermatologic trainees in dermatology clinics in Brisbane, Sydney, and Melbourne	Thirty body sites were examined, and separate counts were made for melanocytic nevi of 2–5 mm and >5 mm, raised nevi of >=2 mm, and clinically atypical nevi of >=2 mm
Common variants on 1p36 and 1q42 are associated with cutaneous basal cell carcinoma but not with melanoma or pigmentation traits	Stacey et al., 2008	GWAS	2008	Iceland	All patients from Iceland with histologically verified cutaneous basal cell carcinoma as verified by pathology laboratories in Iceland	Cross-sectional	1629	Male and Female	Not reported	Basal cell carcinoma	Assessed by pathology laboratories in Iceland.	Presence/absence
Common variants on 1p36 and 1q42 are associated with cutaneous basal cell carcinoma but not with melanoma or pigmentation traits	Stacey et al., 2008	GWAS	2008	Iceland	Analysed data from the Icelandic Cancer Registry which has data of all cases of histologically verified squamous cell carcinoma diagnoses from 1955-2007, sourced from all the pathology laboratories in the country that deal with such lesions.	Cross-sectional	412	Male and Female	Not reported	Squamous cell carcinoma	Assessed by pathology laboratories in Iceland.	Presence/absence
Common variants on 1p36 and 1q42 are associated with cutaneous basal cell carcinoma but not with melanoma or pigmentation traits	Stacey et al., 2008	GWAS	2008	Iceland	Analysed data from the European Study (Hungary, Romania and Slovakia).	Cross-sectional	508	Male and Female	30-85	Basal cell carcinoma	Assessed by pathologists in general hospitals in three study areas in Hungary, two in Romania and one in Slovakia.	Presence/absence
Development of Lentigines in German and Japanese Women Correlates with Variants in the SLC45A2 Gene	Vierkötter et al., 2012	Candidate gene study	2012	Germany	Middle-aged German women	Cross-sectional	39	Female	52.2	Solar lentigines	SCINEXA evaluations were performed by two different persons trained by the same investigator	SCINEXA from 0 (none) to 3 (severe)
Development of Lentigines in German and Japanese Women Correlates with Variants in the SLC45A2 Gene	Vierkötter et al., 2012	Candidate gene study	2012	Nagoya, Japan	Middle-aged Japanese women	Cross-sectional	48	Female	45.7	Solar lentigines	SCINEXA evaluations were performed by two different persons trained by the same investigator	SCINEXA from 0 (none) to 3 (severe)
Effect of Val92Met and Arg163Gln variants of the MC1R gene on freckles and solar lentigines in Japanese	Motokawa et al., 2007	Candidate gene study	2007	Japan	Random selection of volunteers from a list of Japanese voluntary registrations	Cross-sectional	245	Male and Female	Not reported	Solar lentigines and freckles	Diagnosed by an experienced dermatologist using a standard protocol	Solar lentigines: Photo-reference scale of 5 grades, three researchers each gave a score based on the standard photograph and scores were averaged; Freckles: Presence/absence: 10 and more is considered 'Present'. 0 is considered 'Absent'
Facial Wrinkles in Europeans: A Genome-Wide Association Study	Hamer et al., 2018	GWAS	2018	Netherlands	Rotterdam Study	Cross-sectional	3513	Male and Female	51-98	Forehead wrinkles, crow's feet wrinkles, cris-cross wrinkles, upper lip wrinkles	High-resolution standardized full-face photographs were obtained of participants using a Premier 3dMD face3-plus UHD camera (3dMD, Atlanta, Georgia, USA)	Wrinkle area percentage of facial skin using semi-automated image analysis of the high-resolution facial photographs
Facial Wrinkles in Europeans: A Genome-Wide Association Study	Hamer et al., 2018	GWAS	2018	Netherlands	Rotterdam Study	Cross-sectional	1468	Male	51-98	Forehead wrinkles, crow's feet wrinkles	High-resolution standardized full-face photographs were obtained of participants using a Premier 3dMD face3-plus UHD camera (3dMD, Atlanta, Georgia, USA)	Wrinkle area percentage of facial skin using semi-automated image analysis of the high-resolution facial photographs
Facial Wrinkles in Europeans: A Genome-Wide Association Study	Hamer et al., 2018	GWAS	2018	Netherlands	Leiden Longevity Study	Cross-sectional	599	Male and Female	63.1 (Mean)	Fine wrinkles, forehead wrinkles, glabellar frown lines, nasolabial folds, crow's feet wrinkles	High-resolution standardized full-face photographs were obtained of participants using a Premier 3dMD face3-plus UHD camera (3dMD, Atlanta, Georgia, USA)	Photo reference scale (0-8) by Griffiths et al (1992) and graded by number and depth of facial wrinkles
Freckles and solar lentigines have different risk factors in Caucasian women	Ezzedine et al., 2013	Candidate gene study	2013	France	SU.VI.MAX Study	Cross-sectional	523	Female	44-70	Solar lentigines and freckles	Solar lentigines: Graded on the forehead and cheeks by a dermatologist using a specific six-grade scale with photographic illustrations; Freckles: The current presence or absence of freckles was assessed by a dermatologist.	Solar lentigines: Six-grade photonumeric scale; Freckles: Presence/absence
Gene expression changes with age in skin, adipose tissue, blood and brain	Glass et al., 2013	GWAS	2013	United Kingdom	856 female twins from MuTHER study	Cross-sectional	856	Female	39-85	-	Examining significant eQTL from the MuTHER dataset
Gene expression imputation identifies candidate genes and susceptibility loci associated with cutaneous squamous cell carcinoma	Ioannidis et al., 2018	GWAS	2018	Northern California	Kaiser GERA Study (Genetic Epidemiology Research in Adult Health and Aging (GERA) cohort in the Kaiser Permanente Northern California healthcare system)	Cross-sectional	61457	Male and Female	>=18	Squamous cell carcinoma	All pathology reports for potential SCC cases were reviewed and assigned case status (definite SCC, possible SCC, no SCC) by the study dermatologist (MA) based on the microscopic description of the pathology specimen	Definite/Possible/Absence
Gene expression imputation identifies candidate genes and susceptibility loci associated with cutaneous squamous cell carcinoma	Ioannidis et al., 2018	GWAS	2018	Global	Used data from 23andMe (Phase 1 and 2) and perhaps further recruitment of participants.	Cross-sectional	699346	Male and Female	18-79	Squamous cell carcinoma	All pathology reports for potential SCC cases were reviewed and assigned case status (definite SCC, possible SCC, no SCC) by the study dermatologist (MA) based on the microscopic description of the pathology specimen	Definite/Possible/Absence
Genetic determinants of hair, eye and skin pigmentation in Europeans	Sulem et al., 2007	GWAS	2007	Iceland	Recruited through cardiovascular, neoplastic, neurological and metabolic studies (Discovery cohort)	Repeated cross-sectional	2986	Male and Female	Not reported	Freckles and Fitzpatrick Skin Type Score	Self-reported	Freckles: Presence/absence; Fitzpatrick Skin Type Score: Self-assessed (I-IV)
Genetic determinants of hair, eye and skin pigmentation in Europeans	Sulem et al., 2007	GWAS	2007	Iceland	Recruited through cardiovascular, neoplastic, neurological and metabolic studies (Discovery cohort)	Repeated cross-sectional	2718	Male and Female	Not reported	Freckles and Fitzpatrick Skin Type Score	Self-reported	Freckles: Presence/absence; Fitzpatrick Skin Type Score: Self-assessed (I-IV)
Genetic determinants of hair, eye and skin pigmentation in Europeans	Sulem et al., 2007	GWAS	2007	Netherlands	Prostate cancer study	Cross-sectional	696	Male	Not reported	Freckles and Fitzpatrick Skin Type Score	Self-reported	Freckles: Presence/absence; Fitzpatrick Skin Type Score: Self-assessed (I-IV)
Genetic determinants of hair, eye and skin pigmentation in Europeans	Sulem et al., 2007	GWAS	2007	Netherlands	Breast cancer study	Cross-sectional	518	Female	Not reported	Freckles and Fitzpatrick Skin Type Score	Self-reported	Freckles: Presence/absence; Fitzpatrick Skin Type Score: Self-assessed (I-IV)
Genetic variants associated with skin aging in the Chinese Han population.	Gao et al., 2017	Candidate gene study	2017	Taizhou, China	Han Chinese from Taizhou, residing at current address for >=15 years	Cross-sectional	502	Female	32-85	Forehead wrinkles, Glabellar frown lines, Crow's Feet wrinkles, Wrinkles, Cris-cross wrinkles, Nasolabial folds, Solar lentigines, Lax appearance	Clinically assessed	Wrinkling: Photo-reference scales (0-5); Solar lentigines: 0 = 0 pigment spots, 1 = 1–10 pigment spots, 2 = 11–50 pigment spots, and 3 = more than 50 pigment spots; Lax appearance: Scale from 0-5
Genetic Variants in Telomerase Reverse Transcriptase Contribute to Solar Lentigines	Peng et al., 2023	GWAS	2023	Taizhou, China	Han Chinese individuals from Taizhou	Cross-sectional	2964	Male and Female	31-86	Solar lentigines	SCINEXA method	SCINEXA from 0 (none) to 3 (severe)
Genetic Variants in Telomerase Reverse Transcriptase Contribute to Solar Lentigines	Peng et al., 2023	GWAS	2023	China	Han Chinese individuals from 3 regional districts (Taizhou, Nanning, and Zhengzhou)	Cross-sectional	2954	Male and Female	19-83	Solar lentigines	SCINEXA method	SCINEXA from 0 (none) to 3 (severe)
Genetic Variants in Telomerase Reverse Transcriptase Contribute to Solar Lentigines	Peng et al., 2023	GWAS	2023	Germany	SALIA cohort	Cross-sectional	462	Female	66.7‒79.4	Solar lentigines	SCINEXA method	SCINEXA from 0 (none) to 3 (severe)
Genetics of facial telangiectasia in the Rotterdam Study: a genome-wide association study and candidate gene approach	Mekić et al., 2021	GWAS	2021	Netherlands	Rotterdam Study	Cross-sectional	2842	Male and Female	66.9(Mean)	Telangiectasia	Telangiectasia was digitally extracted from standardized high-resolution facial photographs using a semi-automated script in MATLAB	Percentage area of the total facial area which is covered with telangiectasia.
Genetics of facial telangiectasia in the Rotterdam Study: a genome-wide association study and candidate gene approach	Mekić et al., 2021	GWAS	2021	Netherlands	Rotterdam Study	Cross-sectional	576	Male and Female	Not reported	Telangiectasia	Telangiectasia was digitally extracted from standardized high-resolution facial photographs using a semi-automated script in MATLAB	Percentage area of the total facial area which is covered with telangiectasia.
Genetics of facial telangiectasia in the Rotterdam Study: a genome-wide association study and candidate gene approach	Mekić et al., 2021	GWAS	2021	Germany	SALIA cohort	Cross-sectional	460	Female	54-55	Telangiectasia	SCINEXA method	SCINEXA from 0 (none) to 3 (severe)
Genetics of skin color variation in Europeans: genome-wide association studies with functional follow-up	Liu et al., 2015	GWAS	2015	Netherlands	Rotterdam Study	Cross-sectional	5857	Male and Female	>= 55	Percieved skin darkness	Graded by a dermatologist	Light/fair/fair-to-olive
Genetics of skin color variation in Europeans: genome-wide association studies with functional follow-up	Liu et al., 2015	GWAS	2015	Brisbane, Australia	Brisbane Twin Nevus Study	Cross-sectional	3459	Male and Female	12	Percieved skin darkness	Self-reported	Light/fair/olive
Genome-Wide Association Shows that Pigmentation Genes Play a Role in Skin Aging	Law et al., 2017	GWAS	2017	Brisbane, Australia	Brisbane Twin Nevus Study	Cross-sectional	3759	Male and Female	Not reported	Solar elastosis	One rater used a low-power dissection microscope to rate all skin imprints according to the seven categories (0-6) of the Beagley-Gibson rating system	Seven-point Beagley and Gibson (BG6) microtopography scoring system (0-6).
Genome-Wide Association Shows that Pigmentation Genes Play a Role in Skin Aging	Law et al., 2017	GWAS	2017	Brisbane, Australia	Adult twins from Brisbane Twin Nevus Study	Cross-sectional	382	Male and Female	Not reported	Solar elastosis	One rater used a low-power dissection microscope to rate all skin imprints according to the seven categories (0-6) of the Beagley-Gibson rating system	Seven-point Beagley and Gibson (BG6) microtopography scoring system (0-6).
Genome-Wide Association Shows that Pigmentation Genes Play a Role in Skin Aging	Law et al., 2017	GWAS	2017	Tasmania, Australia	Twins Eyes Study in Tasmania (TEST)	Cross-sectional	136	Male and Female	Not reported	Solar elastosis	One rater used a low-power dissection microscope to rate all skin imprints according to the seven categories (0-6) of the Beagley-Gibson rating system	Seven-point Beagley and Gibson (BG6) microtopography scoring system (0-6).
Genome-Wide Association Shows that Pigmentation Genes Play a Role in Skin Aging	Law et al., 2017	GWAS	2017	Australia	Raine Eye Health Study	Cross-sectional	820	Male and Female	Not reported	Solar elastosis	One rater used a low-power dissection microscope to rate all skin imprints according to the seven categories (0-6) of the Beagley-Gibson rating system	Seven-point Beagley and Gibson (BG6) microtopography scoring system (0-6).
Genome-wide association study identifies 14 novel risk alleles associated with basal cell carcinoma	Chahal, Wu, et al., 2016	GWAS	2016	Global	23andMe (Phase 1)	Cross-sectional	284235	Male and Female	Majority from 31-60	Melanoma	Self-reported	Presence/absence
Genome-wide association study identifies 14 novel risk alleles associated with basal cell carcinoma	Chahal, Wu, et al., 2016	GWAS	2016	Global	23andMe (Phase 1)	Cross-sectional	287197	Male and Female	Majority from 31-60	Basal cell carcinoma	Self-reported	Presence/absence
Genome-wide association study identifies 14 novel risk alleles associated with basal cell carcinoma	Chahal, Wu, et al., 2016	GWAS	2016	USA	23andMe (Phase 2)	Cross-sectional	10743	Female	Majority from 31-60	Basal cell carcinoma	Self-reported	Presence/absence
Genome-wide association study identifies 14 novel risk alleles associated with basal cell carcinoma	Chahal, Wu, et al., 2016	GWAS	2016	USA	23andMe (Phase 2)	Cross-sectional	6301	Male	Majority from 31-60	Basal cell carcinoma	Self-reported	Presence/absence
Genome-wide association study identifies novel susceptibility loci for cutaneous squamous cell carcinoma	Chahal, Lin, et al., 2016	GWAS	2016	Global	23andMe (Phase 1)	Cross-sectional	287137	Male and Female	Majority from 31-60	Squamous cell carcinoma	Self-reported	Presence/absence
Genome-wide association study identifies novel susceptibility loci for cutaneous squamous cell carcinoma	Chahal, Lin, et al., 2016	GWAS	2016	USA	23andMe (Phase 2)	Cross-sectional	8520	Female	Majority from 31-61	Squamous cell carcinoma	Self-reported	Presence/absence
Genome-wide association study identifies novel susceptibility loci for cutaneous squamous cell carcinoma	Chahal, Lin, et al., 2016	GWAS	2016	USA	23andMe (Phase 2)	Cross-sectional	3823	Male	Majority from 31-62	Squamous cell carcinoma	Self-reported	Presence/absence
Genome-wide association study in Japanese females identifies fifteen novel skin-related trait associations	Endo et al., 2018	GWAS	2018	Japan	Phase 1 of Study	Repeated cross-sectional	5750	Female	Not reported	Solar lentigines	Self-reported	The question was 'Please describe your constitution, ease, strength, etc. [with respect to certain possible traits]' and the multiple choice options were 'very applicable', 'slightly true' and 'not applicable'. Cases answered 'very applicable' or 'slightly true' and controls answered 'not applicable'.
Genome-wide association study in Japanese females identifies fifteen novel skin-related trait associations	Endo et al., 2018	GWAS	2018	Japan	Phase 2 of Study	Repeated cross-sectional	5628	Female	Not reported	Freckles	Self-reported	The question was 'Please describe your constitution, ease, strength, etc. [with respect to certain possible traits]' and the multiple choice options were 'very applicable', 'slightly true' and 'not applicable'. Cases answered 'very applicable' or 'slightly true' and controls answered 'not applicable'.
Genome-Wide Association Study of Tanning Phenotype in a Population of European Ancestry	Nan et al., 2009	GWAS	2009	USA	Nurses' Health Study	Cross-sectional	2287	Female	30-55	Inability to tan	Self-reported	The question was “as a child or adolescent, after repeated sun exposures, e.g., a two-week vacation outdoors, what kind of tan would you get?”, and the multiple choices were “practically none, light tan, average tan, and deep tan”
Genome-wide scan identified genetic variants associated with skin aging in a Chinese female population	Liu et al., 2019	GWAS	2019	Taizhou, China	Han Chinese individuals from Taizhou	Cross-sectional	450	Female	31-49	Lax appearance, solar lentigines, forehead wrinkles, crow's feet wrinkles, glabellar frown lines, wrinkles, cris-cross wrinkles, nasolabial folds, telangiectasia, solar elastosis, cutis rhomboidalis nuchae	Double blind evaluation from 2 assessors, taking the average score.	Photo-reference scales from 0-5 according to SCINEXA.
Genome-wide scan identified genetic variants associated with skin aging in a Chinese female population	Liu et al., 2019	GWAS	2019	Taizhou, China	Han Chinese individuals from Taizhou	Cross-sectional	1084	Female	50-86	Lax appearance, solar lentigines, forehead wrinkles, crow's feet wrinkles, glabellar frown lines, wrinkles, cris-cross wrinkles, nasolabial folds, telangiectasia, solar elastosis, cutis rhomboidalis nuchae	Double blind evaluation from 2 assessors, taking the average score.	Photo-reference scales from 0-5 according to SCINEXA.
Genome-wide scan identified genetic variants associated with skin aging in a Chinese female population	Liu et al., 2019	GWAS	2019	Paris, France	SU.VI.MAX Study	Cross-sectional	502	Female	57.6	Wrinkling, solar lentigines, lax appearance, photoageing score	Assessed independently by 3 dermatologists.	Photo-reference scales from 1-6 by Larnier et al. (1994).
Genome-wide scan identified genetic variants associated with skin aging in a Chinese female population	Liu et al., 2019	GWAS	2019	Germany	Study areas at polluted areas with high traffic load	Cross-sectional	462	Female	54-55	Lax appearance, solar lentigines, forehead wrinkles, crow's feet wrinkles, glabellar frown lines, wrinkles, cris-cross wrinkles, nasolabial folds, telangiectasia, solar elastosis, cutis rhomboidalis nuchae	Double blind evaluation from 2 assessors, taking the average score.	Photo-reference scales from 0-5 according to SCINEXA.
GWAS Analysis of 17,019 Korean Women Identifies the Variants Associated with Facial Pigmented Spots	Shin et al., 2021	GWAS	2021	South Korea	Healthy South Korean women volunteers recruited from cosmetic shops, which were subsidiaries of research institutions	Cross-sectional	13350	Female	45.96(Mean)	Facial pigmented spots	Janus 3 internal algorithm	Areas that were hyperpigmented (i.e., dark) relative to the surrounding skin, present on the forehead, nose, outer corner of the eyes, lower eyelids, and cheeks, quantified on a 100-percentage scale
GWAS Analysis of 17,019 Korean Women Identifies the Variants Associated with Facial Pigmented Spots	Shin et al., 2021	GWAS	2021	South Korea	Healthy South Korean women volunteers recruited from cosmetic shops, which were subsidiaries of research institutions	Cross-sectional	7485	Female	46.46 (Mean)	Facial pigmented spots	Janus 3 internal algorithm	Areas that were hyperpigmented (i.e., dark) relative to the surrounding skin, present on the forehead, nose, outer corner of the eyes, lower eyelids, and cheeks, quantified on a 100-percentage scale
Identification of genes promoting skin youthfulness by genome-wide association study	Chang et al., 2014	GWAS	2014	New York, USA	Men and women of Ashkenazi Jewish descent (defined as having four Ashkenazi Jewish grandparent) living in the New York metropolitan area who were are part of the LonGenity Study at Albert Einstein College of Medicine	Repeated cross-sectional	218	Male and Female	79.3	Wrinkles	Assessed by 1 board-certified dermatologist experienced in assessing skin ageing.	Global Skin Ageing Score (SAS) by Guinot et al. (2002).
Identification of Susceptibility Loci for Cutaneous Squamous Cell Carcinoma	Asgari et al., 2016	GWAS	2016	Northern California, USA	Kaiser GERA Study (Genetic Epidemiology Research in Adult Health and Aging (GERA) cohort in the Kaiser Permanente Northern California healthcare system)	Cross-sectional	6891	Male and Female	>=18	Cutaneous squamous cell carcinoma, sun sensitivity, inability to tan, skin colour darkness	All pathology reports for potential SCC cases were reviewed and assigned case status (definite SCC, possible SCC, no SCC) by the study dermatologist (MA) based on the microscopic description of the pathology specimen in the electronic report	Cutaneous squamous cell carinoma: Definite/Possible/Absence; Others: Not reported
Identification of the Underlying Genetic Factors of Skin Aging in a Korean Population Study	Kim et al., 2021	GWAS	2021	South Korea	Recruited from P&K Skin Research Center	Cross-sectional	1079	Female	40.81 (Mean)	Wrinkling, moisture, pigmentation, skin oiliness, skin sensitivity	Wrinkling: Primos CR (Canﬁ eld Scientiﬁ c, Parsippany, NJ) was used to perform measurements at wrinkle sites; Moisture: CM-825 Corneometer® (EnviroDerm Services Ltd., Hedworth, Grange Court, United Kingdom); Pigmentation: Mexameter® MX 18 (Courage + Khazaka electronic GmbH, Köln, Germany) and a CM-700d (Konica Minolta inc., Tokyo, Japan) instrument to measure melanin and brightness respectively; …
Intrinsic and extrinsic risk factors for sagging eyelids	Jacobs et al., 2014	GWAS	2014	Netherlands	Rotterdam Study	Cross-sectional	5578	Male and Female	67.1	Droopy eyes	A scale jointly developed between the researchers and an oculoplastic ophthalmologist (named I.B.), reviewed by a physician to be preferably assessed in the right eye	A 4-level photo-reference scale from 0-3 (normal, mild, moderate, severe)
Intrinsic and extrinsic risk factors for sagging eyelids	Jacobs et al., 2014	GWAS	2014	United Kingdom	TwinsUK Study	Cross-sectional	2186	Male and Female	53.1	Droopy eyes	A scale jointly developed between the researchers and an oculoplastic ophthalmologist (named I.B.), reviewed by a physician to be preferably assessed in the right eye	A 4-level photo-reference scale from 0-3 (normal, mild, moderate, severe)
IRF4, MC1R and TYR genes are risk factors for actinic keratosis independent of skin color	Jacobs, Liu, et al., 2015	GWAS	2015	Netherlands	Rotterdam Study	Cross-sectional	3194	Male and Female	45 and above	Actinic keratosis	Trained physicians examined the skin excluding the underwear and socks areas, for multiple visible skin phenotypes	Presence of actinic keratosis was categorized into four severity levels: 0 (level 0), 1-3 (level 1, mild), 4-9 (level 2, moderate), and ≥10 (level 3, severe) according to the number of actinic keratosis
Loci associated with skin pigmentation identified in African populations	Crawford et al., 2018	GWAS	2018	Netherlands	Rotterdam Study	Cross-sectional	623	Male and Female	45 and above	Actinic keratosis	Trained physicians examined the skin excluding the underwear and socks areas, for multiple visible skin phenotypes	Presence of actinic keratosis was categorized into four severity levels: 0 (level 0), 1-3 (level 1, mild), 4-9 (level 2, moderate), and ≥10 (level 3, severe) according to the number of actinic keratosis
Melanocortin 1 receptor (MC1R) gene variants are associated with an increased risk for cutaneous melanoma which is largely independent of skin type and hair color	Kennedy et al., 2001	Candidate gene study	2001	Leiden, Netherlands	Leiden Skin Cancer Study	Cross-sectional	298	Male and Female	28.6-79.9 for Controls, 24.1-77.5 for Cases	Melanoma	A board-certified dermatologist performed a total skin examinationfor eye and hair colour, amount of freckles and lentigines, number and localisation of normal and clinically atypical nevi, presence/absence of clinically manifest skin cancer, and Fitzpatrick skin type.	Using a set protocol for the physical examination. Details of the protocol were not reported.
New common variants affecting susceptibility to basal cell carcinoma	Stacey et al., 2009	GWAS	2009	Iceland	All patients from Iceland with histologically verified cutaneous basal cell carcinoma as verified by pathology laboratories in Iceland. All subjects are of Euoprean ancestry.	Cross-sectional	1833	Male and Female	Not reported	Basal cell carcinoma, squamous cell carcinoma, melanoma	Assessed by pathology laboratories in Iceland.	Presence/absence
New common variants affecting susceptibility to basal cell carcinoma	Stacey et al., 2009	GWAS	2009	Hungary, Romania and Slovakia	Patients were invited on the basis of histopathological examinations by pathologists.	Cross-sectional	525	Male and Female	Not reported	Basal cell carcinoma, squamous cell carcinoma	Assessed by pathology laboratories in Iceland.	Presence/absence
Novel Genetic Associations for Skin Aging Phenotypes and Validation of Previously Reported Skin GWAS Results	Cha et al., 2022	GWAS	2022	South Korea	Korean women recruited from P&K Skin Research Center	Cross-sectional	261	Female	45.1 (Mean)	Wrinkling, moisture, pigmentation, skin oiliness, skin sensitivity	Wrinkling: Primos CR (Canﬁ eld Scientiﬁ c, Parsippany, NJ) was used to perform measurements at wrinkle sites; Moisture: CM-825 Corneometer® (EnviroDerm Services Ltd., Hedworth, Grange Court, United Kingdom); Pigmentation: Mexameter® MX 18 (Courage + Khazaka electronic GmbH, Köln, Germany) and a CM-700d (Konica Minolta inc., Tokyo, Japan) instrument to measure melanin and brightness respectively; …	Skin sensitivity: subject’s subjective sense of self-inflicted feeling was evaluated with a score of 0 to 3 points
Pigmentation-Independent Susceptibility Loci for Actinic Keratosis Highlighted by Compound Heterozygosity Analysis	Zhong et al., 2017	GWAS	2017	Netherlands	Rotterdam Study	Prospective longitudinal study	3193	Male and Female	66.9 (Mean)	Actinic keratosis	Trained physicians examined the skin excluding the underwear and socks areas, for multiple visible skin phenotypes	Presence of actinic keratosis was categorized into four severity levels: 0 (level 0), 1-3 (level 1, mild), 4-9 (level 2, moderate), and ≥10 (level 3, severe) according to the number of actinic keratosis
Pigmentation-Independent Susceptibility Loci for Actinic Keratosis Highlighted by Compound Heterozygosity Analysis	Zhong et al., 2017	GWAS	2017	Netherlands	Rotterdam Study	Prospective longitudinal study	624	Male and Female	64 (Mean)	Actinic keratosis	Trained physicians examined the skin excluding the underwear and socks areas, for multiple visible skin phenotypes	Presence of actinic keratosis was categorized into four severity levels: 0 (level 0), 1-3 (level 1, mild), 4-9 (level 2, moderate), and ≥10 (level 3, severe) according to the number of actinic keratosis
Polymorphism patterns in the promoter region of the MC1R gene are associated with development of freckles and solar lentigines	Motokawa et al., 2008	Candidate gene study	2008	Japan	Japanese participants	Cross-sectional	251	Male and Female	Not reported	Solar lentigines and freckles	Solar lentigines: Diagnosed by an experienced dermatologist; Freckles: Diagnosed by an experienced dermatologist using a standard protocol (Freckling chart).	Solar lentigines: Five standard photographs represent five grades of severity of solar lentigines. Three researchers each gave a score based on the standard photograph that was the closest to the individual's face. The scores were averaged; Freckles: Presence/absence: 10 and more is considered 'Present'. 0 is considered 'Absent'
Principal component analysis of seven skin-ageing features identifies three main types of skin ageing	Pardo et al., 2020	GWAS	2020	Netherlands	Rotterdam Study	Cross-sectional	1790	Male and Female	Not reported	Pigmented spots, wrinkling, telangiectasia	Standardized high-resolution digital 3D facial photographs (Premier 3dMDface3-plus UHD, Atlanta, GA, U.S.A.) are being collected, photographs were masked to isolate skin areas of interest using semi-automated masking (MATLAB; The MathWorks, Inc.; Natick, MA, U.S.A., version 2013a)	Pigmented spots: percentage of skin area detected as hyperpigmented spots was calculated; telangiectasia: quantified as areas that are coloured red to purple and linear or branch-like in shape; wrinkling: quantified as a percentage of the masked facial skin area
Search for genetic loci involved in the constitution and skin type of a Japanese women using a genome-wide association study	Inoue et al., 2021	GWAS	2021	Japan	Healthy females	Cross-sectional	1108	Female	49.6 (Mean)	Fitzpatrick skin type score, Solar lentigines, Permanent erythema	Self-reported	Fitzpatrick skin score: Self-assessed using the Fitzpatrick skin-type score; Solar lentigines: Homemade scale (1-6); Permanent erythema: Absence/Seldom/Frequent
Susceptibility Loci for Tanning Ability in the Japanese Population Identified by a Genome-Wide Association Study from the Tohoku Medical Megabank Project Cohort Study	Shido et al., 2019	GWAS	2019	Japan	Analyse data from Japan, Miyagi, from the Tohoku Medical Megabank Project	Cross-sectional	4475	Male and Female	Not reported	Inability to tan	Self-reported	Self-reported skin type being J-I, J-II, or J-III
Susceptibility Loci for Tanning Ability in the Japanese Population Identified by a Genome-Wide Association Study from the Tohoku Medical Megabank Project Cohort Study	Shido et al., 2019	GWAS	2019	Japan	Analyse data from Japan, Iwate, from the Tohoku Medical Megabank Project	Cross-sectional	4712	Male and Female	Not reported	Inability to tan	Self-reported	Self-reported skin type being J-I, J-II, or J-III
The determinants of periorbital skin ageing in participants of a melanoma case-control study in the U.K.	Suppa et al., 2011	Candidate gene study	2011	United Kingdom	All melanoma patients diagnosed in the United Kingdom (Yorkshire and the Northern Region south of the River Tyne) from September 2000 to December 2005.	Cross-sectional	1341	Male and Female	18-76	Crow's Feet wrinkles, Telangiectasia, Solar lentigines	Trained research nurses placed a circular laminated template, giving exposure of skin 5 cm in diameter lateral to the right eye and photographed the right periorbital region at rest using a Canon Digital Ixus 300 camera (Canon, Reigate, U.K.), in standardized conditions (the camera was held 0.25 m away from the patient and was in macro mode).	Crow's Feet: Homemade photo-reference scales (0-8); Telangiectasia: Homemade photo-reference scales (0-4); Solar lentigines: Homemade photo-reference scales (0-5)
The MC1R Gene and Youthful Looks	Liu et al., 2016	GWAS	2016	Netherlands	Rotterdam Study	Cross-sectional	1449	Male and Female	65.75	Perceived age, Wrinkles, Solar lentigines and Seborrheic kertosis		Perceived age: 27 assessors (predominantly British) Unilever employees per image on average; Wrinkles and Solar lentigines: MATLAB 2013b	Perceived facial age: measured by the residuals of regressing perceived age on chronological age; Wrinkles: The cumulative number of pixels detected as wrinkles (shaded lines on the face) as a percentage of total facial skin area; Solar lentigines: The cumulative number of pixels detected as pigmented spots (round spots with a high blue to red and green contrast) as a percentage of total facial s…
The MC1R Gene and Youthful Looks	Liu et al., 2016	GWAS	2016	Netherlands	Leiden Longevity Study	Cross-sectional	599	Male and Female	63.23	Perceived age, Crow's feet wrinkes		Perceived age: 60 assessors (predominantly British) Unilever employees per image on average; Crow's feet wrinkles: Done by assessors	Perceived facial age: Measured by the residuals of regressing perceived age on chronological age; Crow's feet: Skin wrinkle grading of the facial images was done using a 0–8 photo-reference scale by Griffiths et al (1992) and graded by the number and depth of facial wrinkles
The MC1R Gene and Youthful Looks	Liu et al., 2016	GWAS	2016	United Kingdom	TwinsUK Study	Cross-sectional	1173	Male and Female	59.73	Perceived age, Crow's feet wrinkes		Perceived age: 4 assessors per image; Crow's feet wrinkles: 5 accessors	Average perceived age from the four assessors was used and they calculated twin correlations for the difference between perceived facial age and chronological age within 362 pairs of monozygotic twins and 413 pairs of dizygotic twins; Crow's feet wrinkles: Skin wrinkle grading of the facial images was done using a 0–8 photo-reference scale by Griffiths et al (1992) and graded by the number and de…
The melanocortin-1-receptor gene is the major freckle gene	Bastiaens, 2001	Candidate gene study	2001	Netherlands	Leiden Skin Cancer Study	Cross-sectional	1126	Male and Female	30-80	Sunburn freckles and Solar lentigines	Sunburn freckles: assessed by the participants with a freckling chart and by physical examination by a dermatologist using a standard protocol; Solar lentigines: A dermatologist examined the face, arm and upper back for solar lentigines using a standard protocol	Sunburn freckles: A scale from 0 (no childhood freckling) to 5 (very severe childhood freckling) at each of the 3 locations (Total score of 0-15). The ‘freckling chart’ is the one used in the Geraldton Skin Cancer Prevention Survey by Kricker et al.; Solar lentigines: Using the freckling chart, the severity of solar lentigines was rated for each location using a scale from 0 (no solar lentigines)…
Use of whole-exome sequencing to determine the genetic basis of signs of skin youthfulness in Korean women	Chang et al., 2017	GWAS	2017	South Korea	South Korean women	Cross-sectional	78	Female	30-50	Wrinkles	Close-up photos of face were obtained (Medial Nikon camera, Nikon, Tokyo)	Skin wrinkle grading of the facial images was done using a 0–8 severity scale. Could be referring to the 0-8 photo-reference scale by Griffiths et al (1992)
Web-based, participant-driven studies yield novel genetic associations for common traits	Eriksson et al., 2010	GWAS	2010	Global	Subset of 23andMe (Ireland, Netherlands, Norway, France, Germany, Sweden, United Kingdom, Switzerland, Denmark, Austria, Belgium and Western Europe)	Repeated cross-sectional	10000	Male and Female	Not reported	Freckles	Self-reported	Participants were asked the following questions together with the photo-reference scales - "1. The freckling (not moles—moles can be present at birth and can form even in parts of the body not exposed to the sun) on my face is most similar to:", "2. The freckling (not moles) on my arms is most similar to:" and "3. The freckling (not moles) on my shoulders is most similar to:"
Genetic Variants in Telomerase Reverse Transcriptase Contribute to Solar Lentigines
Novel Genetic Associations for Skin Aging Phenotypes and Validation of Previously Reported Skin GWAS Results
