# Supplementary material for: Genetic determinants of skin ageing: a systematic review and meta-analysis of genome-wide association studies and candidate genes
Source: J Physiol Anthropol. 2025 Feb 8;44:4. doi: 10.1186/s40101-025-00384-9 (PMC11806588; doi:10.1186/s40101-025-00384-9)
Supplement: Supplementary file 5 — Additional file 5. List of loci found to be associated with skin ageing in multiple studies [file 40101_2025_384_MOESM5_ESM.xlsx]

## Sheet: Sheet 1
Loci name	Study Name	Shortened Study Name	SNP	Type of variant	hg38 Position	hg19 Position	Phenotype	p-value	Minor Allele	Minor Allele Frequency	Odds Ratio	Lower Confidence Interval	Upper Confidence Interval	Sample Size
AFG3L1P	Genome-Wide Association Shows that Pigmentation Genes Play a Role in Skin Aging	Law et al., 2017	rs113753049	Intron variant	16:89986526	16:90052934	Solar elastosis	3.56e-07	G	0.12	1.13428	1.08004	1.19125	2555
AFG3L1P	A Genome-Wide Association Study Identifies the Skin Color Genes IRF4 , MC1R , ASIP , and BNC2 Influencing Facial pigmented spots	Jacobs, Hamer et al., 2015	rs112001009	Intron variant	16:89981197	16:90047605	Facial pigmented spots	5.6e-11	C		1.164	1.14141	1.18704	2844
AFG3L1P	Genetics of skin color variation in Europeans: genome-wide association studies with functional follow-up	Liu et al., 2015	rs35176381	Intron variant	16:89996071	16:90062479	Perceived skin darkness	7.45e-06	C	0.7	0.95967	0.94256	0.97709	5857
AFG3L1P	Genome-Wide Association Study of Tanning Phenotype in a Population of European Ancestry	Nan et al., 2009	rs4238833	Intron variant	16:89984281	16:90050689	Inability to tan	3.7e-12	C	0.14	1.20925	1.1402	1.28249	2287
AFG3L1P	A Genome-Wide Association Study Identifies Novel Alleles Associated with Hair Color and Skin Pigmentation	Han et al., 2008	rs4238833	Intron variant	16:89984281	16:90050689	Inability to tan	1.5e-14	C	0.14	1.19722	1.15119	1.24508	2287
AFG3L1P||DBNDD1	Genome-Wide Association Shows that Pigmentation Genes Play a Role in Skin Aging	Law et al., 2017	rs140889249		16:90003424	16:90069832	Solar elastosis	2.34e-07	A	0.15	1.25232	1.1511	1.36244	2555
AFG3L1P||DBNDD1	A Genome-Wide Association Study Identifies the Skin Color Genes IRF4 , MC1R , ASIP , and BNC2 Influencing Facial pigmented spots	Jacobs, Hamer et al., 2015	rs140889249		16:90003424	16:90069832	Facial pigmented spots	1.9e-12	A	0.15	1.1892	1.16384	1.21512	2844
AFG3L1P||DBNDD1	Genetics of skin color variation in Europeans: genome-wide association studies with functional follow-up	Liu et al., 2015	rs140889249		16:90003424	16:90069832	Perceived skin darkness	4.84e-06	A	0.15	0.9212	0.88938	0.95416	5857
AFG3L1P||DBNDD1	Genetic determinants of hair, eye and skin Pigmentation in Europeans	Sulem et al., 2007	rs9936896		16:90002651	16:90069059	Inability to tan	3.4e-08	T		0.69			2986
AGXT	The MC1R Gene and Youthful Looks	Liu et al., 2016	rs4234095	3' UTR variant	2:240879320	2:241818737	Decreased perceived age	3.53e-06	A		0.58861	0.47076	0.73594	2693
AGXT	Our current study	Our current study, 2024	rs149374350	Intron variant	2:240876660	2:241816077	Low brow positioning	7.91e-06	G		2.54	1.687	3.823	738
ANKRD11	A Genome-Wide Association Study Identifies Novel Alleles Associated with Hair Color and Skin Pigmentation	Han et al., 2008	rs2353033	Intron variant	16:89319153	16:89385561	Inability to tan	8e-08	C		1.1275	1.08415	1.17257	2287
ANKRD11	Genetics of skin color variation in Europeans: genome-wide association studies with functional follow-up	Liu et al., 2015	rs74836424	Intron variant	16:89440922	16:89507330	Perceived skin darkness	1.91e-06	C	0.13	0.91145	0.87736	0.94686	5857
ANKRD11	Genetics of skin color variation in Europeans: genome-wide association studies with functional follow-up	Liu et al., 2015	rs113955902	Intron variant	16:89329030	16:89395438	Perceived skin darkness	8.44e-06	T	0.23	0.90918	0.8719	0.94805	5857
ANKRD11	A Genome-Wide Association Study Identifies the Skin Color Genes IRF4 , MC1R , ASIP , and BNC2 Influencing Facial pigmented spots	Jacobs, Hamer et al., 2015	rs74836424	Intron variant	16:89440922	16:89507330	Facial pigmented spots	2.1e-09	C	0.13	1.1783	1.15091	1.20634	2844
ANKRD11	Genetic determinants of hair, eye and skin Pigmentation in Europeans	Sulem et al., 2007	rs889574	Intron variant	16:89320400	16:89386808	Freckles	4.4e-08	G	0.13	0.72			2986
ASIP||ENSG00000287853	Identification of Susceptibility Loci for Cutaneous squamous cell carcinoma	Asgari et al., 2016	rs4911414		20:34141638	20:32729444	Inability to tan	5e-06	A	0.39	1.3	1.22	1.38	6891
ASIP||ENSG00000287853	Web-based, participant-driven studies yield novel genetic associations for common traits	Eriksson et al., 2010	rs4911414		20:34141638	20:32729444	Freckles	3.02e-09	A	0.39	1.48142	1.23457	1.77763	10000
BCAR3	Novel Genetic Associations for Skin Aging Phenotypes and Validation of Previously Reported Skin GWAS Results	Cha et al., 2022	rs72721056	Intron variant	1:93620281	1:94085838	Wrinkling	8.9e-07	T	0.14	2.117	1.57775	2.84056	1340
BCAR3	Our current study	Our current study, 2024	rs236285	Intron variant	1:93667232	1:94132788	Favre-Racouchot syndrome	9.55e-06	A		3.816	2.109	6.905	1707
BNC2	Web-based, participant-driven studies yield novel genetic associations for common traits	Eriksson et al., 2010	rs1339548	Intron variant	9:16846325	9:16846323	Freckles	4.07e-08	G	0.85	0.69281	0.612333	0.783864	10000
BNC2	Genome-wide association study in Japanese females identifies fifteen novel skin-related trait associations	Endo et al., 2018	rs11413212	Intron variant	9:16801403	9:16801401	Freckles	9.05e-20	A	0.13	1.295	1.22522	1.36736	11378
BNC2	Susceptibility Loci for Tanning Ability in the Japanese Population Identified by a Genome-Wide Association Study from the Tohoku Medical Megabank Project Cohort Study	Shido et al., 2019	rs16935073	Intron variant	9:16795792	9:16795790	Inability to tan	2.3e-14	A		1.08981	1.06656	1.11356	9187
BNC2	Genome-wide association study identifies novel susceptibility loci for Cutaneous squamous cell carcinoma	Chahal, Lin, et al., 2016	rs2153271	Intron variant	9:16864523	9:16864521	Cutaneous squamous cell carcinoma	1.5e-06	C	0.27	0.91	0.88	0.95	6579
BNC2||ENSG00000237153	Genome-wide association study identifies novel susceptibility loci for Cutaneous squamous cell carcinoma	Chahal, Lin, et al., 2016	rs12350739		9:16885019	9:16885017	Cutaneous squamous cell carcinoma	4.7e-06	G	0.15	0.92	0.89	0.95	6579
BNC2||ENSG00000237153	Identification of Susceptibility Loci for Cutaneous squamous cell carcinoma	Asgari et al., 2016	rs11445081		9:16913838	9:16913836	Cutaneous squamous cell carcinoma	3.64e-08	T	0.12	0.9	0.87	0.93	6891
BNC2||ENSG00000237153	Genome-wide association study identifies 14 novel risk alleles associated with Basal cell carcinoma	Chahal, Wu, et al., 2016	rs10810657		9:16884588	9:16884586	Basal cell carcinoma	4.8e-08	A	0.13	0.90123	0.86828	0.93542	1649
BPIFA3	Web-based, participant-driven studies yield novel genetic associations for common traits	Eriksson et al., 2010	rs17305657	Intron variant	20:33218782	20:31806588	Freckles	1.51e-10	A		2.00772	1.83103	2.20146	10000
BPIFA3	Common sequence variants on 20q11.22 confer melanoma susceptibility	Brown et al., 2008	rs17305657	Intron variant	20:33218782	20:31806588	Cutaneous melanoma	3.63e-06	A		1.71	1.36	2.15	789
CDC42BPA	Identification of the Underlying Genetic Factors of Skin Aging in a Korean Population Study	Kim et al., 2021	rs4653497		1:227355326	1:227543027	Pigmentation	6.51e-06	C	0.14	0.64018	0.52831	0.77575	1079
CDC42BPA	Novel Genetic Associations for Skin Aging Phenotypes and Validation of Previously Reported Skin GWAS Results	Cha et al., 2022	rs4233226		1:227330340	1:227518041	Pigmentation	1e-06	C	0.4	1.52196	1.27583	1.81557	1340
CDC42BPA	Our current study	Our current study, 2024	rs80087279	Intron variant	1:227170718	1:227358419	Nasolabial folds	5.57e-06	T		2.583	1.715	3.89	1264
CDK10	A Genome-Wide Association Study Identifies Novel Alleles Associated with Hair Color and Skin Pigmentation	Han et al., 2008	rs258322	Intron variant	16:89689495	16:89755903	Inability to tan	1.2e-24	T		1.47698	1.36561	1.59744	2287
CDK10	Genome-Wide Association Study of Tanning Phenotype in a Population of European Ancestry	Nan et al., 2009	rs258322	Intron variant	16:89689495	16:89755903	Inability to tan	8.8e-22	T		1.50682	1.3932	1.62971	2287
CDK10	Genetics of skin color variation in Europeans: genome-wide association studies with functional follow-up	Liu et al., 2015	rs258322	Intron variant	16:89689495	16:89755903	Perceived skin darkness	1.66e-09	T		0.8114	0.7576	0.86901	3456
CDK10	A Genome-Wide Association Study Identifies the Skin Color Genes IRF4 , MC1R , ASIP , and BNC2 Influencing Facial pigmented spots	Jacobs, Hamer et al., 2015	rs258322	Intron variant	16:89689495	16:89755903	Facial pigmented spots	1.4e-08	T		1.1239	1.10425	1.1439	2844
CDKN2B-AS1	GWAS Analysis of 17,019 Korean Women Identifies the Variants Associated with Facial pigmented spots	Shin et al., 2021	rs4977753	Intron variant	9:22030028	9:22030027	Facial pigmented spots	7.68e-08	A	0.47	0.57121			20835
CDKN2B-AS1	New common variants affecting susceptibility to Basal cell carcinoma	Stacey et al., 2009	rs2151280	Intron variant	9:22034720	9:22034719	Basal cell carcinoma	7.6e-08	C		1.22	1.13	1.31	1831
CHMP1A	Genetics of skin color variation in Europeans: genome-wide association studies with functional follow-up	Liu et al., 2015	rs35749174	Intron variant	16:89650085	16:89716493	Perceived skin darkness	3.87e-06	A		0.92262	0.89165	0.95467	5857
CHMP1A	A Genome-Wide Association Study Identifies the Skin Color Genes IRF4 , MC1R , ASIP , and BNC2 Influencing Facial pigmented spots	Jacobs, Hamer et al., 2015	rs113974432	Intron variant	16:89654727	16:89721135	Facial pigmented spots	4.8e-11	T	0.12	1.1547	1.13451	1.17525	2844
CHMP1A	Genome-Wide Association Shows that Pigmentation Genes Play a Role in Skin Aging	Law et al., 2017	rs1468406915	Intron variant	16:89656874	16:89723282	Solar elastosis	2.49e-06	A	0.13	1.17234	1.09676	1.25312	2555
CHMP1A	Genetic determinants of hair, eye and skin Pigmentation in Europeans	Sulem et al., 2007	rs460879	Intron variant	16:89646481	16:89712889	Freckles	6.7e-19	G	0.24	0.61			2986
CHMP1A||DPEP1	Genetics of skin color variation in Europeans: genome-wide association studies with functional follow-up	Liu et al., 2015	rs12921177		16:89641629	16:89708037	Perceived skin darkness	3.89e-11	T	0.14	0.73786	0.67425	0.80748	3456
CHMP1A||DPEP1	A Genome-Wide Association Study Identifies the Skin Color Genes IRF4 , MC1R , ASIP , and BNC2 Influencing Facial pigmented spots	Jacobs, Hamer et al., 2015	rs12921177		16:89641629	16:89708037	Facial pigmented spots	8.4e-11	T	0.14	1.1546	1.13219	1.17745	2844
CLPTM1L	Genetic Variants in Telomerase Reverse Transcriptase Contribute to Solar lentigines	Peng et al., 2023	rs10462706	Intron variant	5:1343679	5:1343794	Non-facial solar lentigines	6.53e-06	A	0.6	1.13883	1.0738	1.2078	1852
CLPTM1L	New common variants affecting susceptibility to Basal cell carcinoma	Stacey et al., 2009	rs401681	Intron variant	5:1321972	5:1322087	Basal cell carcinoma	6e-08	A	0.94	1.23	1.14	1.33	1850
CLPTM1L	Genome-wide association study identifies 14 novel risk alleles associated with Basal cell carcinoma	Chahal, Wu, et al., 2016	rs421284	Intron variant	5:1325475	5:1325590	Basal cell carcinoma	4.7e-10	G		1.123	1.08194	1.1656	1649
CPNE7	A Genome-Wide Association Study Identifies the Skin Color Genes IRF4 , MC1R , ASIP , and BNC2 Influencing Facial pigmented spots	Jacobs, Hamer et al., 2015	rs397564	Intron variant	16:89589755	16:89656163	Facial pigmented spots	6.8e-09	C		0.9319	0.92281	0.94108	2844
CPNE7	Genome-Wide Association Study of Tanning Phenotype in a Population of European Ancestry	Nan et al., 2009	rs464349	Intron variant	16:89589843	16:89656251	Inability to tan	4.1e-07	A	0.13	0.8781	0.82795	0.93128	2287
CPNE7||DPEP1	The MC1R Gene and Youthful Looks	Liu et al., 2016	rs154660		16:89601229	16:89667637	Increased perceived age	9.56e-06	I	0.78	1.78604	1.3826	2.3072	2693
CPNE7||DPEP1	Web-based, participant-driven studies yield novel genetic associations for common traits	Eriksson et al., 2010	rs154659		16:89600929	16:89667337	Freckles	2.4e-09			1.54188	1.38974	1.71066	10000
CPNE7||DPEP1	Genome-Wide Association Study of Tanning Phenotype in a Population of European Ancestry	Nan et al., 2009	rs154659		16:89600929	16:89667337	Inability to tan	3.3e-06			1.15027	1.08459	1.21994	2287
CREB5	Identification of the Underlying Genetic Factors of Skin Aging in a Korean Population Study	Kim et al., 2021	rs41308	Intron variant	7:28636081	7:28675698	Sensitivity	3.57e-06	T	0.49	1.564	1.295	1.89	1079
CREB5	Our current study	Our current study, 2024	rs11771481	Intron variant	7:28716164	7:28755781	Crow's feet	2.62e-06	G		3.485	2.07	5.866	1707
DBNDD1	Genome-Wide Association Shows that Pigmentation Genes Play a Role in Skin Aging	Law et al., 2017	rs76265950	Intron variant	16:90018731	16:90085139	Solar elastosis	8.68e-06	C	0.3	1.20442	1.10925	1.30777	2555
DBNDD1	Genetics of skin color variation in Europeans: genome-wide association studies with functional follow-up	Liu et al., 2015	rs76265950	Intron variant	16:90018731	16:90085139	Perceived skin darkness	9.33e-08	C	0.3	0.91222	0.882	0.94347	5857
DBNDD1	A Genome-Wide Association Study Identifies the Skin Color Genes IRF4 , MC1R , ASIP , and BNC2 Influencing Facial pigmented spots	Jacobs, Hamer et al., 2015	rs56069863	Intron variant	16:90008584	16:90074992	Facial pigmented spots	5.8e-13	T	0.14	1.182	1.15906	1.2054	2844
DBNDD1	Web-based, participant-driven studies yield novel genetic associations for common traits	Eriksson et al., 2010	rs11648785	Intron variant	16:90018153	16:90084561	Freckles	1.1e-09	G	0.49	0.65442	0.54218	0.78991	10000
DBNDD1	Genetic determinants of hair, eye and skin Pigmentation in Europeans	Sulem et al., 2007	rs11648785	Intron variant	16:90018153	16:90084561	Inability to tan	4.1e-10	G	0.49	0.67			2986
DBNDD1	Identification of Susceptibility Loci for Cutaneous squamous cell carcinoma	Asgari et al., 2016	rs11648785	Intron variant	16:90018153	16:90084561	Inability to tan	5e-06	G	0.49	1.17	1.12	1.22	6891
DBNDD1	Genome-Wide Association Study of Tanning Phenotype in a Population of European Ancestry	Nan et al., 2009	rs11648785	Intron variant	16:90018153	16:90084561	Inability to tan	2.5e-07	G	0.49	0.86936	0.81971	0.92201	2287
DBNDD1	Susceptibility Loci for Tanning Ability in the Japanese Population Identified by a Genome-Wide Association Study from the Tohoku Medical Megabank Project Cohort Study	Shido et al., 2019	rs138160245	3' UTR variant	16:90005161	16:90071569	Inability to tan	4.4e-10	C	0.15	0.7788	0.72008	0.84232	9187
DEF8	Genome-Wide Association Shows that Pigmentation Genes Play a Role in Skin Aging	Law et al., 2017	rs74800773	Intron variant	16:89958562	16:90024970	Solar elastosis	3.67e-07	C	0.48	1.17821	1.10659	1.25448	2555
DEF8	Genetics of skin color variation in Europeans: genome-wide association studies with functional follow-up	Liu et al., 2015	rs8051733	Intron variant	16:89957798	16:90024206	Perceived skin darkness	7.72e-06	C		0.95891	0.94146	0.97669	5857
DEF8	A Genome-Wide Association Study Identifies Novel Alleles Associated with Hair Color and Skin Pigmentation	Han et al., 2008	rs8049897	Intron variant	16:89957794	16:90024202	Inability to tan	9.5e-22	D	0.29	1.34986	1.27278	1.43161	2287
DEF8	A Genome-Wide Association Study Identifies the Skin Color Genes IRF4 , MC1R , ASIP , and BNC2 Influencing Facial pigmented spots	Jacobs, Hamer et al., 2015	rs4268748	Intron variant	16:89960104	16:90026512	Facial pigmented spots	1.7e-13	A		1.1051	1.09218	1.11817	2844
DEF8	Identification of Susceptibility Loci for Cutaneous squamous cell carcinoma	Asgari et al., 2016	rs4268748	Intron variant	16:89960104	16:90026512	Cutaneous squamous cell carcinoma	3.24e-41	A		1.34	1.28	1.4	6891
DEF8||TUBB3	Principal component analysis of seven skin-ageing features identifies three main types of skin ageing	Pardo et al., 2020	rs139810560		16:89945331	16:90011739	Pigmentation spots	1.24e-07	T	0.17	0.94554	0.92628	0.9652	1790
DEF8||TUBB3	Genetics of skin color variation in Europeans: genome-wide association studies with functional follow-up	Liu et al., 2015	rs139810560		16:89945331	16:90011739	Perceived skin darkness	2.57e-06	T	0.17	0.92899	0.90093	0.95793	5857
DLGAP1	Intrinsic and Extrinsic Risk Factors for Sagging eyelids	Jacobs et al., 2014	rs4798147	Intron variant	18:3928785	18:3928785	Sagging eyelids	5.4e-08	A	0.66	1.67			5578
DLGAP1	Genome-Wide Association Study of Tanning Phenotype in a Population of European Ancestry	Nan et al., 2009	rs9960018	Intron variant	18:3793080	18:3793080	Inability to tan	7.2e-06	T	0.94	0.84366	0.78005	0.91247	2287
DPEP1	A Genome-Wide Association Study Identifies the Skin Color Genes IRF4 , MC1R , ASIP , and BNC2 Influencing Facial pigmented spots	Jacobs, Hamer et al., 2015	rs79138604	Intron variant	16:89624583	16:89690991	Facial pigmented spots	3.6e-11	T	0.14	1.1654	1.14278	1.18847	2844
DPEP1	Genetics of skin color variation in Europeans: genome-wide association studies with functional follow-up	Liu et al., 2015	rs112233725	Intron variant	16:89626783	16:89693191	Perceived skin darkness	8.49e-06	G		0.92237	0.89017	0.95574	5857
DPEP1	Genome-Wide Association Study of Tanning Phenotype in a Population of European Ancestry	Nan et al., 2009	rs164741	Intron variant	16:89625890	16:89692298	Inability to tan	9.4e-10	D		1.1853	1.11762	1.25709	2287
DPEP1	A Genome-Wide Association Study Identifies Novel Alleles Associated with Hair Color and Skin Pigmentation	Han et al., 2008	rs164741	Intron variant	16:89625890	16:89692298	Inability to tan	1e-10	D		1.17351	1.1284	1.22043	2287
DYSF||RPS20P10	The MC1R Gene and Youthful Looks	Liu et al., 2016	rs62147667		2:71844136	2:72071266	Increased perceived age	8.48e-06	A	0.16	2.29332	1.59241	3.30274	2693
DYSF||RPS20P10	Our current study	Our current study, 2024	rs57363369		2:71855119	2:72082249	Upper lip fullness	8.06e-06	A		2.068	1.503	2.844	1927
ENSG00000198211	Genome-Wide Association Shows that Pigmentation Genes Play a Role in Skin Aging	Law et al., 2017	rs1805007	Missense variant for MC1R	16:89919709	16:89986117	Solar elastosis	5.3e-07	G	0.15	0.83277	0.77603	0.89365	2555
ENSG00000198211	Genetics of skin color variation in Europeans: genome-wide association studies with functional follow-up	Liu et al., 2015	rs1805007	Missense variant for MC1R	16:89919709	16:89986117	Perceived skin darkness	1.01e-06	G	0.15	0.91812	0.88725	0.95007	5857
ENSG00000198211	Identification of Susceptibility Loci for Cutaneous squamous cell carcinoma	Asgari et al., 2016	rs1805008	Missense variant for MC1R	16:89919736	16:89986144	Sun Sensitivity	5e-06	T	0.39	1.31	1.24	1.4	6891
ENSG00000198211	Genome-wide association study identifies 14 novel risk alleles associated with Basal cell carcinoma	Chahal, Wu, et al., 2016	rs1805007	Missense variant for MC1R	16:89919709	16:89986117	Basal cell carcinoma	1.8e-22	G	0.15	1.37163	1.29077	1.45755	2593
ENSG00000198211	IRF4, MC1R and TYR genes are risk factors for Actinic keratosis independent of skin color	Jacobs, Liu, et al., 2015	rs1805008	Missense variant for MC1R	16:89919736	16:89986144	Actinic keratosis	1.2e-08	T	0.39	1.1853			3194
ENSG00000226592||RPL7P59	The MC1R Gene and Youthful Looks	Liu et al., 2016	rs139612387		7:145234580	7:144931673	Wrinkling	3.27e-06	T	0.13	1.33643	1.18297	1.5098	2693
ENSG00000226592||RPL7P59	Our current study	Our current study, 2024	rs2190074		7:145258657	7:144955750	Eyebags	6.89e-06	G		0.4694	0.3376	0.6527	738
ENSG00000226994	Genome-wide association study identifies novel susceptibility loci for Cutaneous squamous cell carcinoma	Chahal, Lin, et al., 2016	rs192481803		2:35111498	2:35336564	Cutaneous squamous cell carcinoma	4.5e-07	A	0.1	1.92			6579
ENSG00000226994	Our current study	Our current study, 2024	rs1118675		2:34953336	2:35178403	Solar lentigines	7.88e-06	G		0.6432	0.53	0.7806	1927
ENSG00000233635	The MC1R Gene and Youthful Looks	Liu et al., 2016	rs72845240	Intron variant	17:63284178	17:61361539	Wrinkling	6.79e-06	T	0.18	0.82696	0.76142	0.89814	2693
ENSG00000233635	Facial Wrinkles in Europeans: A Genome-Wide Association Study	Hamer et al., 2015	rs72845240	Intron variant	17:63284178	17:61361539	Wrinkling	4.7e-06	T	0.18	0.82696	0.7646	0.8944	3513
ENSG00000241168||ENSG00000243044	The MC1R Gene and Youthful Looks	Liu et al., 2016	rs10936299		3:162679531	3:162397319	Increased perceived age	8.16e-06	C	0.13	1.76827	1.37722	2.27035	2693
ENSG00000241168||ENSG00000243044	A GWAS identifies novel gene associations with facial skin Wrinkling and mole count in Latin-Americans	Chen et al., 2021	rs78787277		3:162646557	3:162364345	Forehead wrinkles	4.5e-08	C	0.13	1.39013			6254
ENSG00000242593	Intrinsic and extrinsic risk factors for Sagging eyelids	Jacobs et al., 2014	rs11982867		7:124155269	7:123795323	Sagging eyelids	4.1e-07	C	0.13	0.81058			2186
ENSG00000242593	Our current study	Our current study, 2024	rs10254273		7:124201683	7:123841737	Lower lip fullness	9.69e-06	G		0.5675	0.4415	0.7294	1927
ENSG00000258702||RN7SKP108	Genome-Wide Association Study of Tanning Phenotype in a Population of European Ancestry	Nan et al., 2009	rs17094273		14:96637470	14:97103807	Inability to tan	5.5e-06	G	0.83	1.2214	1.1293	1.32101	2287
ENSG00000258702||RN7SKP108	Identification of Susceptibility Loci for Cutaneous squamous cell carcinoma	Asgari et al., 2016	rs17094273		14:96637470	14:97103807	Inability to tan	5e-06	G	0.83	1.02	0.97	1.08	6891
ENSG00000259006	GWAS Analysis of 17,019 Korean Women Identifies the Variants Associated with Facial pigmented spots	Shin et al., 2021	rs3212369		16:89920352	16:89986760	Facial pigmented spots	1.35e-16	T	0.33	4.57222			20835
ENSG00000259006	Web-based, participant-driven studies yield novel genetic associations for common traits	Eriksson et al., 2010	rs1805009	Non-synonymous variant	16:89920138	16:89986546	Freckles	4.79e-18	C		7.51573	6.85432	8.24097	10000
ENSG00000259006	The MC1R Gene and Youthful Looks	Liu et al., 2016	rs1805009	Non-synonymous variant	16:89920138	16:89986546	Increased perceived age	2.69e-12	C		2.53451	1.96442	3.27003	2693
ENSG00000259754||SLC24A5	A Genomewide Association Study of Skin Pigmentation in a South Asian Population	Stokowski et al., 2007	rs1834640		15:48099968	15:48392165	Lower reflectance skin	1.01e-50	G	0.14	0.08	0.05	0.12	737
ENSG00000259754||SLC24A5	Identification of Susceptibility Loci for Cutaneous squamous cell carcinoma	Asgari et al., 2016	rs1834640		15:48099968	15:48392165	Lower reflectance skin	5e-06	G	0.14	1.04	0.85	1.27	6891
ENSG00000263041	GWAS Analysis of 17,019 Korean Women Identifies the Variants Associated with Facial pigmented spots	Shin et al., 2021	rs4751641		10:117827914	10:119587425	Facial pigmented spots	1.25e-09	A	0.4	0.52205			20835
ENSG00000263041	Genome-wide association study in Japanese females identifies fifteen novel skin-related trait associations	Endo et al., 2018	rs4752120		10:117827902	10:119587413	Freckles	4.52e-08	C	0.13	1.189	1.1144	1.2683	11378
ENSG00000263041||LINC02674	GWAS Analysis of 17,019 Korean Women Identifies the Variants Associated with Facial pigmented spots	Shin et al., 2021	rs17096846		10:117808622	10:119568133	Facial pigmented spots	4.99e-18	G		3.42123			20835
ENSG00000263041||LINC02674	Genome-wide association study in Japanese females identifies fifteen novel skin-related trait associations	Endo et al., 2018	rs10749251		10:117824674	10:119584185	Freckles	5.24e-08	A		1.188	1.1144	1.2683	11378
ENSG00000263041||RAB11FIP2	Genome-wide association study in Japanese females identifies fifteen novel skin-related trait associations	Endo et al., 2018	rs199983705		10:117837435	10:119596946	Freckles	1.17e-10	G	0.4	1.153	1.08359	1.22841	11378
ENSG00000263041||RAB11FIP2	GWAS Analysis of 17,019 Korean Women Identifies the Variants Associated with Facial pigmented spots	Shin et al., 2021	rs11198135		10:117831657	10:119591168	Facial pigmented spots	2.68e-09	C	0.43	0.44486			20835
ENSG00000267436	GWAS Analysis of 17,019 Korean Women Identifies the Variants Associated with Facial pigmented spots	Shin et al., 2021	rs2240751	Missense variant for MFSD12	19:3548233	19:3548231	Facial pigmented spots	2.12e-10	T		0.51171			20835
ENSG00000267436	Susceptibility Loci for Tanning Ability in the Japanese Population Identified by a Genome-Wide Association Study from the Tohoku Medical Megabank Project Cohort Study	Shido et al., 2019	rs2240751	Missense variant for MFSD12	19:3548233	19:3548231	Inability to tan	5e-09	T		1.0693	1.04444	1.09474	9187
ENSG00000267436	Loci associated with skin Pigmentation identified in African populations	Crawford et al., 2018	rs73527942	Intron variant for MFSD12	19:3545152	19:3545150	Lower reflectance skin	4.8e-14	C		0.02788	0.0111	0.07003	1570
ENSG00000271399||ENSG00000271475	Genome-wide association study identifies 14 novel risk alleles associated with Basal cell carcinoma	Chahal, Wu, et al., 2016	rs61824911		1:228843990	1:228979737	Basal cell carcinoma	9.1e-11	A		1.14912	1.10279	1.19741	1649
ENSG00000271399||ENSG00000271475	Common variants on 1p36 and 1q42 are associated with cutaneous Basal cell carcinoma but not with melanoma or Pigmentation traits	Stacey et al., 2008	rs801109		1:228853454	1:228989201	Cutaneous Basal cell carcinoma	1.8e-07	G	0.15	1.32			1629
ENSG00000275734	Genome-Wide Association Shows that Pigmentation Genes Play a Role in Skin Aging	Law et al., 2017	rs12918773		16:89674995	16:89741403	Solar elastosis	9.91e-06	D	0.44	1.15373	1.08359	1.22841	2555
ENSG00000275734	Genetics of skin color variation in Europeans: genome-wide association studies with functional follow-up	Liu et al., 2015	rs35414122		16:89676571	16:89742979	Perceived skin darkness	8.91e-10	G	0.83	0.80172	0.7471	0.86033	3456
ENSG00000275734	A Genome-Wide Association Study Identifies the Skin Color Genes IRF4 , MC1R , ASIP , and BNC2 Influencing Facial pigmented spots	Jacobs, Hamer et al., 2015	rs35414122		16:89676571	16:89742979	Facial pigmented spots	6e-11	G	0.83	1.1506	1.13048	1.17108	2844
ENSG00000285708	Identification of Susceptibility Loci for Cutaneous squamous cell carcinoma	Asgari et al., 2016	rs62246017	Intron variant for FOXP1	3:71433933	3:71483084	Cutaneous squamous cell carcinoma	1.7e-08	A		1.12	1.08	1.16	6891
ENSG00000285708	Genome-wide association study identifies 14 novel risk alleles associated with Basal cell carcinoma	Chahal, Wu, et al., 2016	rs2116709	Intron variant for FOXP1	3:71572518	3:71621669	Basal cell carcinoma	2.6e-11	G	0.13	0.87547	0.84181	0.91046	1649
ENSG00000285708	Our current study	Our current study, 2024	rs1653979	Intron variant for FOXP1	3:71261758	3:71310909	Forehead wrinkles	6.31e-06	A		0.3784	0.2482	0.5769	738
ENSG00000286364	Genome-Wide Association Study of Tanning Phenotype in a Population of European Ancestry	Nan et al., 2009	rs12210050		6:475489	6:475489	Inability to tan	5.4e-06	G	0.32	1.17351	1.1065	1.24458	2287
ENSG00000286364	Web-based, participant-driven studies yield novel genetic associations for common traits	Eriksson et al., 2010	rs1540771		6:466033	6:466033	Freckles	5.75e-14	G		1.61446	1.41024	1.84825	10000
ENSG00000286364	Genetic determinants of hair, eye and skin Pigmentation in Europeans	Sulem et al., 2007	rs1540771		6:466033	6:466033	Freckles	3.7e-18	G		1.25	1.11	1.4	2718
ENSG00000286364	Genome-wide association study identifies 14 novel risk alleles associated with Basal cell carcinoma	Chahal, Wu, et al., 2016	rs12210050		6:475489	6:475489	Basal cell carcinoma	3.3e-45	G	0.32	1.27			4488
ENSG00000286364||IRF4	Genome-Wide Association Shows that Pigmentation Genes Play a Role in Skin Aging	Law et al., 2017	rs62389424		6:422631	6:422631	Solar elastosis	2.91e-06	A	0.13	1.13883	1.07801	1.20307	2555
ENSG00000286364||IRF4	A Genome-Wide Association Study Identifies the Skin Color Genes IRF4 , MC1R , ASIP , and BNC2 Influencing Facial pigmented spots	Jacobs, Hamer et al., 2015	rs62389424		6:422631	6:422631	Facial pigmented spots	2.8e-15	A	0.13	1.1766	1.15603	1.19754	2844
ENSG00000286803	Web-based, participant-driven studies yield novel genetic associations for common traits	Eriksson et al., 2010	rs4911442	Intron variant for NCOA6	20:34767243	20:33355046	Freckles	5.75e-11	C	0.83	1.87573	1.34684	2.61232	10000
ENSG00000286803	Common sequence variants on 20q11.22 confer melanoma susceptibility	Brown et al., 2008	rs4911442	Intron variant for NCOA6	20:34767243	20:33355046	Cutaneous melanoma	1.03e-08	C	0.83	1.75	1.44	2.13	789
ENSG00000287351	Genetics of skin color variation in Europeans: genome-wide association studies with functional follow-up	Liu et al., 2015	rs74836424	Intron variant for ANKRD11	16:89440922	16:89507330	Perceived skin darkness	1.91e-06	C	0.13	0.91145	0.87736	0.94686	5857
ENSG00000287351	A Genome-Wide Association Study Identifies the Skin Color Genes IRF4 , MC1R , ASIP , and BNC2 Influencing Facial pigmented spots	Jacobs, Hamer et al., 2015	rs74836424	Intron variant for ANKRD11	16:89440922	16:89507330	Facial pigmented spots	2.1e-09	C	0.13	1.1783	1.15091	1.20634	2844
ENSG00000288715	Genetics of skin color variation in Europeans: genome-wide association studies with functional follow-up	Liu et al., 2015	rs113955902	Intron variant for ANKRD11	16:89329030	16:89395438	Perceived skin darkness	8.44e-06	T	0.23	0.90918	0.8719	0.94805	5857
ENSG00000288715	A Genome-Wide Association Study Identifies the Skin Color Genes IRF4 , MC1R , ASIP , and BNC2 Influencing Facial pigmented spots	Jacobs, Hamer et al., 2015	rs3114908	Intron variant for ANKRD11	16:89317317	16:89383725	Facial pigmented spots	2.5e-08	A	0.85	1.0737	1.06115	1.0864	2844
EPDR1||STARD3NL	Intrinsic and extrinsic risk factors for Sagging eyelids	Jacobs et al., 2014	rs10499596		7:38018725	7:38058327	Sagging eyelids	3.3e-07	A	0.48	1.91554			5578
EPDR1||STARD3NL	Our current study	Our current study, 2024	rs2598083		7:37966432	7:38006034	Nasolabial folds	9.26e-06	C		0.6568	0.5454	0.7909	1707
FAM83C||UQCC1	Genetics of skin color variation in Europeans: genome-wide association studies with functional follow-up	Liu et al., 2015	rs666006		20:35301874	20:33889677	Perceived skin darkness	4.04e-06	A		0.92673	0.89725	0.95718	5857
FAM83C||UQCC1	A Genome-Wide Association Study Identifies the Skin Color Genes IRF4 , MC1R , ASIP , and BNC2 Influencing Facial pigmented spots	Jacobs, Hamer et al., 2015	rs666006		20:35301874	20:33889677	Facial pigmented spots	3.5e-09	A		1.1471	1.12484	1.1698	2844
FANCA	Genome-Wide Association Shows that Pigmentation Genes Play a Role in Skin Aging	Law et al., 2017	rs75570604	Intron variant	16:89780269	16:89846677	Solar elastosis	5.99e-08	C	0.32	1.19722	1.12223	1.27721	2555
FANCA	Genetics of skin color variation in Europeans: genome-wide association studies with functional follow-up	Liu et al., 2015	rs12921383	Intron variant	16:89793345	16:89859753	Perceived skin darkness	6.24e-12	C		0.77569	0.72143	0.83404	3456
FANCA	A Genome-Wide Association Study Identifies the Skin Color Genes IRF4 , MC1R , ASIP , and BNC2 Influencing Facial pigmented spots	Jacobs, Hamer et al., 2015	rs12921383	Intron variant	16:89793345	16:89859753	Facial pigmented spots	2.4e-10	C		1.1468	1.12675	1.16721	2844
FANCA	Web-based, participant-driven studies yield novel genetic associations for common traits	Eriksson et al., 2010	rs1800286	Intron variant	16:89803353	16:89869761	Freckles	1.41e-10	T		0.66166	0.55793	0.78468	10000
FANCA	Genetic determinants of hair, eye and skin Pigmentation in Europeans	Sulem et al., 2007	rs1800359	Intron variant for FANCA; Non-coding transcript variant for ZNF276	16:89738853	16:89805261	Freckles	1.6e-13	C		0.65			2986
FANCA||SPIRE2	Genome-Wide Association Shows that Pigmentation Genes Play a Role in Skin Aging	Law et al., 2017	rs34177108		16:89826967	16:89893375	Solar elastosis	4.19e-11	G	0.17	1.16067	1.10951	1.21419	2555
FANCA||SPIRE2	Genetics of skin color variation in Europeans: genome-wide association studies with functional follow-up	Liu et al., 2015	rs34357723		16:89820111	16:89886519	Perceived skin darkness	6.81e-09	C		0.94299	0.92449	0.96187	5857
FAR2	Novel Genetic Associations for Skin Aging Phenotypes and Validation of Previously Reported Skin GWAS Results	Cha et al., 2022	rs201613275	Intron variant	12:29159521	12:29312454	Wrinkling	2.01e-06	C	0.41	0.67706	0.5788	0.792	1340
FAR2	Our current study	Our current study, 2024	rs12830274	Intron variant	12:29271202	12:29424135	Nasolabial folds	7.73e-06	G		2.031	1.489	2.771	1264
FOXP1	Identification of Susceptibility Loci for Cutaneous squamous cell carcinoma	Asgari et al., 2016	rs62246017	Intron variant	3:71433933	3:71483084	Cutaneous squamous cell carcinoma	1.7e-08	A		1.12	1.08	1.16	6891
FOXP1	Our current study	Our current study, 2024	rs1653979	Intron variant	3:71261758	3:71310909	Forehead wrinkles	6.31e-06	A		0.3784	0.2482	0.5769	738
GAS8	Genetics of skin color variation in Europeans: genome-wide association studies with functional follow-up	Liu et al., 2015	rs77270200	Intron variant	16:90026667	16:90093075	Perceived skin darkness	9.01e-08	G	0.23	0.91208	0.88186	0.94334	5857
GAS8	Genetic determinants of hair, eye and skin Pigmentation in Europeans	Sulem et al., 2007	rs2241039	Intron variant	16:90022029	16:90088437	Inability to tan	7.7e-10	T		0.69			2986
GAS8	A Genome-Wide Association Study Identifies Novel Alleles Associated with Hair Color and Skin Pigmentation	Han et al., 2008	rs2241039	Intron variant	16:90022029	16:90088437	Inability to tan	3.2e-08	T		0.8781	0.84434	0.9132	2287
GAS8	Web-based, participant-driven studies yield novel genetic associations for common traits	Eriksson et al., 2010	rs2241039	Intron variant	16:90022029	16:90088437	Freckles	1.05e-11	T		0.63381	0.55909	0.71852	10000
GAS8	A Genome-Wide Association Study Identifies the Skin Color Genes IRF4 , MC1R , ASIP , and BNC2 Influencing Facial pigmented spots	Jacobs, Hamer et al., 2015	rs74583214	3' UTR variant	16:90044390	16:90110798	Facial pigmented spots	5.9e-11	A		1.1699	1.14719	1.19306	2844
GAS8	Genome-Wide Association Shows that Pigmentation Genes Play a Role in Skin Aging	Law et al., 2017	rs74583214	3' UTR variant	16:90044390	16:90110798	Solar elastosis	4.66e-06	A		1.2263	1.12277	1.33937	2555
HERC2	Genome-wide association study identifies 14 novel risk alleles associated with Basal cell carcinoma	Chahal, Wu, et al., 2016	rs12916300	Intron variant	15:28165345	15:28410491	Basal cell carcinoma	2.2e-08	C		1.14568	1.0909	1.20322	1649
HERC2	A Genome-Wide Association Study Identifies Novel Alleles Associated with Hair Color and Skin Pigmentation	Han et al., 2008	rs11636232	Synonymous variant	15:28141480	15:28386626	Inability to tan	2e-12	C		1.17351	1.1284	1.22043	2287
HERC2	Genome-Wide Association Study of Tanning Phenotype in a Population of European Ancestry	Nan et al., 2009	rs12913832	Intron variant	15:28120472	15:28365618	Inability to tan	1.1e-10	G	0.28	0.82696	0.77974	0.87704	2287
HERC2	Identification of Susceptibility Loci for Cutaneous squamous cell carcinoma	Asgari et al., 2016	rs12913832	Intron variant	15:28120472	15:28365618	Inability to tan	5e-06	G	0.28	0.89286	0.86207	0.93458	6891
HERC2	Search for genetic loci involved in the constitution and skin type of a Japanese women using a genome-wide association study	Inoue et al., 2021	rs117219845	Intron variant	15:28137613	15:28382759	Inability to tan	3.96e-09	G		0.82779	0.77761	0.8812	1108
HERC2	Genetics of skin color variation in Europeans: genome-wide association studies with functional follow-up	Liu et al., 2015	rs8033952	Intron variant	15:28136577	15:28381723	Perceived skin darkness	5.87e-56	A		1.31922	1.27501	1.36497	5857
HERC2	Loci associated with skin Pigmentation identified in African populations	Crawford et al., 2018	rs4932620	Intron variant	15:28269135	15:28514281	Lower reflectance skin	3.2e-09	T		0.05784	0.02258	0.1482	1570
HSPA12A	GWAS Analysis of 17,019 Korean Women Identifies the Variants Associated with Facial pigmented spots	Shin et al., 2021	rs12265205	Intron variant	10:116694183	10:118453694	Facial pigmented spots	3.18e-10	A	0.13	2.58571			20835
HSPA12A	Genome-wide association study in Japanese females identifies fifteen novel skin-related trait associations	Endo et al., 2018	rs740595	Intron variant	10:116692188	10:118451699	Freckles	2.52e-09	T	0.11	1.199	1.12998	1.27099	11378
INSR	Identification of the Underlying Genetic Factors of Skin Aging in a Korean Population Study	Kim et al., 2021	rs8107564	Intron variant	19:6964536	19:6964547	Sensitivity	9.67e-06	G	0.46	0.65051	0.53788	0.78672	1079
INSR	Our current study	Our current study, 2024	rs4804419	Intron variant	19:7226178	19:7226189	Droopy eyes	8.17e-06	T		2.632	1.72	4.027	1707
IRF4	Genome-Wide Association Shows that Pigmentation Genes Play a Role in Skin Aging	Law et al., 2017	rs12203592	Intron variant	6:396321	6:396321	Solar elastosis	3.22e-08	G	0.34	1.13542	1.08537	1.18777	2555
IRF4	Genetics of skin color variation in Europeans: genome-wide association studies with functional follow-up	Liu et al., 2015	rs12203592	Intron variant	6:396321	6:396321	Perceived skin darkness	1.09e-17	G	0.34	0.80252	0.76265	0.84448	3456
IRF4	Identification of Susceptibility Loci for Cutaneous squamous cell carcinoma	Asgari et al., 2016	rs12203592	Intron variant	6:396321	6:396321	Inability to tan	5e-06	G	0.34	1.56	1.49	1.62	6891
IRF4	Genome-Wide Association Study of Tanning Phenotype in a Population of European Ancestry	Nan et al., 2009	rs12203592	Intron variant	6:396321	6:396321	Inability to tan	2.5e-23	G	0.34	1.40495	1.32472	1.49004	2287
IRF4	A Genome-Wide Association Study Identifies Novel Alleles Associated with Hair Color and Skin Pigmentation	Han et al., 2008	rs12203592	Intron variant	6:396321	6:396321	Inability to tan	3.9e-89	G	0.34	1.44773	1.39208	1.50561	2287
IRF4	Principal component analysis of seven skin-ageing features identifies three main types of skin ageing	Pardo et al., 2020	rs12203592	Intron variant	6:396321	6:396321	Pigmentation spots	2.92e-27	G	0.34	0.89494	0.87722	0.91301	1790
IRF4	Genome-wide association study identifies 14 novel risk alleles associated with Basal cell carcinoma	Chahal, Wu, et al., 2016	rs12203592	Intron variant	6:396321	6:396321	Basal cell carcinoma	7e-88	G	0.34	1.57617	1.50965	1.64562	1649
KCNQ5	Intrinsic and extrinsic risk factors for Sagging eyelids	Jacobs et al., 2014	rs4706522	Intron variant	6:73020894	6:73730617	Sagging eyelids	1.1e-06	T		1.13883			5578
KCNQ5	Pigmentation-Independent Susceptibility Loci for Actinic keratosis Highlighted by Compound Heterozygosity Analysis	Zhong et al., 2017	rs146593174	Intron variant	6:72850116	6:73559839	Actinic keratosis	6.44e-14	G		5.05308			3817
KHDRBS2	The MC1R Gene and Youthful Looks	Liu et al., 2016	rs140890483	Intron variant	6:61897881	6:62607786	Wrinkling	2.45e-06	G	0.13	1.32313	1.17789	1.48627	2693
KHDRBS2	Our current study	Our current study, 2024	rs61057990	Intron variant	6:61984409	6:62694314	Upper lip fullness	6.84e-06	T		2.133	1.533	2.966	738
LPP	Genome-wide association study identifies 14 novel risk alleles associated with Basal cell carcinoma	Chahal, Wu, et al., 2016	rs62291440	Intron variant	3:188374758	3:188092546	Basal cell carcinoma	2.2e-07	T	0.44	1.11739	1.07234	1.16435	2593
LPP	Genome-wide association study identifies novel susceptibility loci for Cutaneous squamous cell carcinoma	Chahal, Lin, et al., 2016	rs11715549	Intron variant	3:188370330	3:188088118	Cutaneous squamous cell carcinoma	8.7e-08	A	0.48	1.11			6579
MAB21L4	The MC1R Gene and Youthful Looks	Liu et al., 2016	rs10933510	Intron variant	2:240887337	2:241826754	Decreased perceived age	2.85e-06	A		0.58275	0.46502	0.73028	2693
MAB21L4	Our current study	Our current study, 2024	rs117274806	Intron variant	2:240895417	2:241834834	Low brow positioning	7.17e-06	T		2.673	1.74	4.107	738
MC1R	Genome-Wide Association Shows that Pigmentation Genes Play a Role in Skin Aging	Law et al., 2017	rs1805007	Missense variant	16:89919709	16:89986117	Solar elastosis	5.3e-07	G	0.15	0.83277	0.77603	0.89365	2555
MC1R	Genetics of skin color variation in Europeans: genome-wide association studies with functional follow-up	Liu et al., 2015	rs1805007	Missense variant	16:89919709	16:89986117	Perceived skin darkness	1.01e-06	G	0.15	0.91812	0.88725	0.95007	5857
MC1R	Identification of Susceptibility Loci for Cutaneous squamous cell carcinoma	Asgari et al., 2016	rs1805008	Missense variant	16:89919736	16:89986144	Sun Sensitivity	5e-06	T	0.39	1.31	1.24	1.4	6891
MC1R	Principal component analysis of seven skin-ageing features identifies three main types of skin ageing	Pardo et al., 2020	rs1805007	Missense variant	16:89919709	16:89986117	Pigmentation spots	1.29e-11	G	0.15	0.92219	0.90093	0.94396	1790
MC1R	Genome-wide association study identifies 14 novel risk alleles associated with Basal cell carcinoma	Chahal, Wu, et al., 2016	rs1805007	Missense variant	16:89919709	16:89986117	Basal cell carcinoma	1.8e-22	G	0.15	1.37163	1.29077	1.45755	2593
MFSD12	GWAS Analysis of 17,019 Korean Women Identifies the Variants Associated with Facial pigmented spots	Shin et al., 2021	rs2240751	Missense variant	19:3548233	19:3548231	Facial pigmented spots	2.12e-10	T		0.51171			20835
MFSD12	Susceptibility Loci for Tanning Ability in the Japanese Population Identified by a Genome-Wide Association Study from the Tohoku Medical Megabank Project Cohort Study	Shido et al., 2019	rs2240751	Missense variant	19:3548233	19:3548231	Inability to tan	5e-09	T		1.0693	1.04444	1.09474	9187
MFSD12	Loci associated with skin Pigmentation identified in African populations	Crawford et al., 2018	rs73527942	Intron variant	19:3545152	19:3545150	Lower reflectance skin	4.8e-14	C		0.02788	0.0111	0.07003	1570
MMP24	Genetics of skin color variation in Europeans: genome-wide association studies with functional follow-up	Liu et al., 2015	rs2425025	Intron variant	20:35259351	20:33847154	Perceived skin darkness	2.33e-06	G		0.92262	0.89231	0.95395	5857
MMP24	A Genome-Wide Association Study Identifies the Skin Color Genes IRF4 , MC1R , ASIP , and BNC2 Influencing Facial pigmented spots	Jacobs, Hamer et al., 2015	rs2425025	Intron variant	20:35259351	20:33847154	Facial pigmented spots	9.4e-09	G		1.1508	1.12625	1.17588	2844
MYO16	Novel Genetic Associations for Skin Aging Phenotypes and Validation of Previously Reported Skin GWAS Results	Cha et al., 2022	rs61970162	Intron variant	13:108997793	13:109650141	Wrinkling	8.44e-07			1.99372	1.51528	2.62321	1340
MYO16	Our current study	Our current study, 2024	rs60116464	Intron variant	13:108749275	13:109401623	Glabellar frown	2.78e-06	C		2.612	1.748	3.904	738
NCOA6	Web-based, participant-driven studies yield novel genetic associations for common traits	Eriksson et al., 2010	rs4911442	Intron variant	20:34767243	20:33355046	Freckles	5.75e-11	C	0.83	1.87573	1.34684	2.61232	10000
NCOA6	Common sequence variants on 20q11.22 confer melanoma susceptibility	Brown et al., 2008	rs4911442	Intron variant	20:34767243	20:33355046	Cutaneous melanoma	1.03e-08	C	0.83	1.75	1.44	2.13	789
OCA2	Identification of the Underlying Genetic Factors of Skin Aging in a Korean Population Study	Kim et al., 2021	rs74653330	Missense variant	15:27983407	15:28228553	Pigmentation	1.04e-08	A	0.43	0.33554	0.23167	0.48599	1079
OCA2	Genetics of skin color variation in Europeans: genome-wide association studies with functional follow-up	Liu et al., 2015	rs7496514	Intron variant	15:28089407	15:28334553	Perceived skin darkness	5.98e-47	A	0.71	1.19718	1.16845	1.22663	5857
OCA2	Loci associated with skin Pigmentation identified in African populations	Crawford et al., 2018	rs735066	Intron variant	15:27993749	15:28238895	Lower reflectance skin	3.5e-08	T	0.7	0.08209	0.03398	0.1983	1570
OCA2	A Genome-Wide Association Study Identifies Novel Alleles Associated with Hair Color and Skin Pigmentation	Han et al., 2008	rs7174027	Non coding transcript variant	15:28083619	15:28328765	Inability to tan	7.3e-10	T		0.80252	0.742	0.86797	2287
OCA2	Susceptibility Loci for Tanning Ability in the Japanese Population Identified by a Genome-Wide Association Study from the Tohoku Medical Megabank Project Cohort Study	Shido et al., 2019	rs74653330	Missense variant	15:27983407	15:28228553	Inability to tan	1.9e-81	A	0.43	1.47698	1.4202	1.53603	9187
OCA2	Search for genetic loci involved in the constitution and skin type of a Japanese women using a genome-wide association study	Inoue et al., 2021	rs74653330	Missense variant	15:27983407	15:28228553	Inability to tan	1.38e-12	A	0.43	0.70893	0.64527	0.77886	1108
PIGPP3||TPM3P2	Genetics of skin color variation in Europeans: genome-wide association studies with functional follow-up	Liu et al., 2015	rs62211989		20:33950585	20:32538391	Perceived skin darkness	4.18e-06	G		0.9267	0.89717	0.95721	5857
PIGPP3||TPM3P2	A Genome-Wide Association Study Identifies the Skin Color Genes IRF4 , MC1R , ASIP , and BNC2 Influencing Facial pigmented spots	Jacobs, Hamer et al., 2015	rs62209647		20:33917852	20:32505658	Facial pigmented spots	2.6e-09	A	0.3	1.1481	1.12582	1.17082	2844
PIGPP3||TPM3P2	Web-based, participant-driven studies yield novel genetic associations for common traits	Eriksson et al., 2010	rs761238		20:33932182	20:32519988	Freckles	1.26e-10	G		1.53419	1.36933	1.71889	10000
PPARGC1B	Genome-Wide Association Study of Tanning Phenotype in a Population of European Ancestry	Nan et al., 2009	rs32579	Intron variant	5:149831285	5:149210848	Inability to tan	1.4e-06	A	0.42	0.86936	0.81971	0.92201	2287
PPARGC1B	Identification of Susceptibility Loci for Cutaneous squamous cell carcinoma	Asgari et al., 2016	rs32579	Intron variant	5:149831285	5:149210848	Inability to tan	5e-06	A	0.42	1.06	1.02	1.11	6891
PPARGC1B	Genome-wide association study in Japanese females identifies fifteen novel skin-related trait associations	Endo et al., 2018	rs109075	Intron variant	5:149815360	5:149194923	Solar lentigines	2.57e-08	C	0.14	0.844	0.79549	0.89476	11378
PPARGC1B	Our current study	Our current study, 2024	rs17711388	Intron variant	5:149760246	5:149139809	Forehead wrinkles	9.2e-06	C		0.5833	0.4597	0.7402	1707
PRDM16	Facial Wrinkles in Europeans: A Genome-Wide Association Study	Hamer et al., 2015	rs398089086	Intron variant	1:3202110	1:3118674	Wrinkling	1.8e-06	G		1.11628	1.07337	1.16091	3513
PRDM16	The MC1R Gene and Youthful Looks	Liu et al., 2016	rs6663835	Intron variant	1:3205313	1:3121877	Wrinkling	6.87e-06	CAAGAA	0.56	1.09417	1.0522	1.13782	2693
PRDM7	Genetic determinants of hair, eye and skin Pigmentation in Europeans	Sulem et al., 2007	rs7196459	Intron variant	16:90075069	16:90141477	Inability to tan	1.1e-13	I	0.45	0.54			2986
PRDM7	A Genome-Wide Association Study Identifies Novel Alleles Associated with Hair Color and Skin Pigmentation	Han et al., 2008	rs7196459	Intron variant	16:90075069	16:90141477	Inability to tan	1e-05	I	0.45	1.20925	1.11807	1.30787	2287
RALY	Principal component analysis of seven skin-ageing features identifies three main types of skin ageing	Pardo et al., 2020	rs6059655	Intron variant	20:34077942	20:32665748	Pigmentation spots	1.61e-08	A	0.14	0.93707	0.91636	0.95824	1790
RALY	Genetics of skin color variation in Europeans: genome-wide association studies with functional follow-up	Liu et al., 2015	rs6059655	Intron variant	20:34077942	20:32665748	Perceived skin darkness	3.34e-06	A	0.14	0.92692	0.89776	0.95703	5857
RALY	Genome-wide association study identifies 14 novel risk alleles associated with Basal cell carcinoma	Chahal, Wu, et al., 2016	rs6059655	Intron variant	20:34077942	20:32665748	Basal cell carcinoma	1.3e-17	A	0.14	0.75654	0.71055	0.80551	1649
RALY	Identification of Susceptibility Loci for Cutaneous squamous cell carcinoma	Asgari et al., 2016	rs6059655	Intron variant	20:34077942	20:32665748	Cutaneous squamous cell carcinoma	5.18e-17	A	0.14	1.3	1.22	1.38	6891
RCC2	Genome-wide association study identifies 14 novel risk alleles associated with Basal cell carcinoma	Chahal, Wu, et al., 2016	rs57142672	Intron variant	1:17418040	1:17744536	Basal cell carcinoma	1.6e-13	C		1.15373	1.11155	1.1975	1649
RCC2	Our current study	Our current study, 2024	rs2489611	Intron variant	1:17432749	1:17759245	Wrinkles under eyes	9.87e-06	T		0.4688	0.335	0.6559	1264
ROR2	The MC1R Gene and Youthful Looks	Liu et al., 2016	rs10992142	Intron variant	9:91863678	9:94625960	Decreased perceived age	9.96e-06	D	0.46	0.5599	0.43318	0.72369	2693
ROR2	Our current study	Our current study, 2024	rs73519115	Intron variant	9:91877136	9:94639418	Lower lip fullness	9.56e-06	A		2.464	1.653	3.674	1264
RORA	Intrinsic and extrinsic risk factors for Sagging eyelids	Jacobs et al., 2014	rs4775301	Intron variant	15:60834660	15:61126859	Sagging eyelids	3.7e-06	A		1.29693			2186
RORA	Our current study	Our current study, 2024	rs16943579	Intron variant	15:61074739	15:61366938	Melomental folds	6.57e-06	G		1.486	1.251	1.766	1927
SLC45A2	A Genome-Wide Association Study Identifies Novel Alleles Associated with Hair Color and Skin Pigmentation	Han et al., 2008	rs28777	Intron variant	5:33958854	5:33958959	Inability to tan	2.2e-10	G	0.14	0.66365	0.59002	0.74647	2287
SLC45A2	Genome-Wide Association Study of Tanning Phenotype in a Population of European Ancestry	Nan et al., 2009	rs35391	Intron variant	5:33955568	5:33955673	Inability to tan	2.9e-07	G	0.39	0.65705	0.56169	0.76859	2287
SLC45A2	Genetics of skin color variation in Europeans: genome-wide association studies with functional follow-up	Liu et al., 2015	rs28117	Intron variant	5:33962665	5:33962770	Perceived skin darkness	1.02e-08	G	0.53	1.22415	1.14241	1.31173	5857
SLC45A2	Identification of Susceptibility Loci for Cutaneous squamous cell carcinoma	Asgari et al., 2016	rs16891982	Missense variant	5:33951588	5:33951693	Lower reflectance skin	5e-06	C	0.13	1.91	1.7	2.14	6891
SLC45A2	Genetic variants associated with skin aging in the Chinese Han population	Gao et al., 2017	rs26722	Missense variant	5:33963765	5:33963870	Pigmented spots on forehead	0.01	C	0.7	1.04	1.27		502
SLC45A2	A GWAS identifies novel gene associations with facial skin Wrinkling and mole count in Latin-Americans	Chen et al., 2021	rs173662	Intron variant	5:33952707	5:33952812	Wrinkles	3e-09	C	0.13	1.11628			6254
SLC45A2	Genome-wide association study identifies 14 novel risk alleles associated with Basal cell carcinoma	Chahal, Wu, et al., 2016	rs35407	Intron variant	5:33946466	5:33946571	Basal cell carcinoma	1.9e-14	A	0.19	1.65698	1.44172	1.90439	1649
SLC45A2	Genome-wide association study identifies novel susceptibility loci for Cutaneous squamous cell carcinoma	Chahal, Lin, et al., 2016	rs35407	Intron variant	5:33946466	5:33946571	Cutaneous squamous cell carcinoma	3.6e-15	A	0.19	0.59	0.51	0.68	6579
SMYD3	Intrinsic and Extrinsic Risk Factors for Sagging eyelids	Jacobs et al., 2014	rs10754477	Intron variant	1:245838224	1:246001526	Sagging eyelids	2.7e-06	T	0.14	1.11628			5578
SMYD3	Our current study	Our current study, 2024	rs7545003	Intron variant	1:246498375	1:246661677	Eyebags	2.74e-06	G		3.193	1.966	5.188	1927
SPATA2L	Genetic determinants of hair, eye and skin Pigmentation in Europeans	Sulem et al., 2007	rs3751695	Synonymous variant	16:89698141	16:89764549	Freckles	4.9e-08	I		0.66			2986
SPATA2L	GWAS Analysis of 17,019 Korean Women Identifies the Variants Associated with Facial pigmented spots	Shin et al., 2021	rs9972861	Intron variant	16:89698574	16:89764982	Facial pigmented spots	8.12e-10	G	0.48	3.38718			20835
SPATA2L||VPS9D1	Genome-Wide Association Shows that Pigmentation Genes Play a Role in Skin Aging	Law et al., 2017	rs34265416		16:89703317	16:89769725	Solar elastosis	3.43e-06	T	0.14	1.15604	1.08789	1.22846	2555
SPATA2L||VPS9D1	Genetics of skin color variation in Europeans: genome-wide association studies with functional follow-up	Liu et al., 2015	rs34265416		16:89703317	16:89769725	Perceived skin darkness	1.13e-09	T	0.14	0.80413	0.74934	0.86291	3456
SPATA2L||VPS9D1	A Genome-Wide Association Study Identifies the Skin Color Genes IRF4 , MC1R , ASIP , and BNC2 Influencing Facial pigmented spots	Jacobs, Hamer et al., 2015	rs4785704		16:89705962	16:89772370	Facial pigmented spots	7.8e-12	G	0.41	1.154	1.13382	1.17454	2844
SPATA33	Genome-Wide Association Study of Tanning Phenotype in a Population of European Ancestry	Nan et al., 2009	rs7188458	Intron variant	16:89660076	16:89726484	Inability to tan	8e-07	T		1.13883	1.0738	1.2078	2287
SPATA33	A Genome-Wide Association Study Identifies Novel Alleles Associated with Hair Color and Skin Pigmentation	Han et al., 2008	rs7188458	Intron variant	16:89660076	16:89726484	Inability to tan	6.9e-09	T		1.15027	1.10606	1.19626	2287
SPATA33	Principal component analysis of seven skin-ageing features identifies three main types of skin ageing	Pardo et al., 2020	rs35063026	Non coding transcript variant	16:89669749	16:89736157	Pigmentation spots	1.35e-13			0.91576	0.89482	0.93719	1790
SPATA33	A Genome-Wide Association Study Identifies the Skin Color Genes IRF4 , MC1R , ASIP , and BNC2 Influencing Facial pigmented spots	Jacobs, Hamer et al., 2015	rs34526810	Intron variant	16:89662067	16:89728475	Facial pigmented spots	4.8e-11	A		1.1547	1.13451	1.17525	2844
SPATA33	Genetics of skin color variation in Europeans: genome-wide association studies with functional follow-up	Liu et al., 2015	rs71396951	Intron variant	16:89660185	16:89726593	Perceived skin darkness	2.08e-06	A	0.13	0.92139	0.89079	0.95305	5857
SPATA33	Genome-Wide Association Shows that Pigmentation Genes Play a Role in Skin Aging	Law et al., 2017	rs34526810	Intron variant	16:89662067	16:89728475	Solar elastosis	3.21e-06	A		1.16883	1.09562	1.24692	2555
SPG7	Genetics of skin color variation in Europeans: genome-wide association studies with functional follow-up	Liu et al., 2015	rs113849132	Intron variant	16:89504511	16:89570919	Perceived skin darkness	3.07e-06	T	0.13	0.90913	0.87351	0.94621	5857
SPG7	A Genome-Wide Association Study Identifies the Skin Color Genes IRF4 , MC1R , ASIP , and BNC2 Influencing Facial pigmented spots	Jacobs, Hamer et al., 2015	rs8051247	Intron variant	16:89517614	16:89584022	Facial pigmented spots	3.5e-08	T	0.7	0.9345	0.92539	0.9437	2844
SPIRE2	Genetics of skin color variation in Europeans: genome-wide association studies with functional follow-up	Liu et al., 2015	rs72811597	Intron variant	16:89829597	16:89896005	Perceived skin darkness	8.3e-09	T	0.14	0.94439	0.92621	0.96292	5857
SPIRE2	A Genome-Wide Association Study Identifies the Skin Color Genes IRF4 , MC1R , ASIP , and BNC2 Influencing Facial pigmented spots	Jacobs, Hamer et al., 2015	rs1105691	Intron variant	16:89856077	16:89922485	Facial pigmented spots	1.6e-08	G	0.37	1.0929	1.07801	1.108	2844
SPIRE2	Web-based, participant-driven studies yield novel genetic associations for common traits	Eriksson et al., 2010	rs8060934	Intron variant	16:89853617	16:89920025	Freckles	1.38e-09	C		0.67706	0.59026	0.77662	10000
SPIRE2	Genome-Wide Association Shows that Pigmentation Genes Play a Role in Skin Aging	Law et al., 2017	rs72811597	Intron variant	16:89829597	16:89896005	Solar elastosis	1.01e-10	T	0.14	1.15604	1.10725	1.20698	2555
SPON1	The MC1R Gene and Youthful Looks	Liu et al., 2016	rs1528646	Intron variant	11:14068194	11:14089741	Increased perceived age	9.48e-06	D		1.69893	1.34452	2.14677	2693
SPON1	Our current study	Our current study, 2024	rs11023128	Intron variant	11:14172169	11:14193715	Melomental folds	2.7e-06	G		2.73	1.795	4.153	1927
SPTLC1	Identification of the Underlying Genetic Factors of Skin Aging in a Korean Population Study	Kim et al., 2021	rs7042102	Intron variant	9:92001508	9:94763790	Wrinkling	9.3e-06			1.47994	1.24548	1.75853	1079
SPTLC1	Novel Genetic Associations for Skin Aging Phenotypes and Validation of Previously Reported Skin GWAS Results	Cha et al., 2022	rs10739924	Intron variant	9:92072959	9:94835241	Wrinkling	2.62e-06			1.44773	1.23763	1.6935	1340
SV2B	The MC1R Gene and Youthful Looks	Liu et al., 2016	rs62026591	Intron variant	15:91233869	15:91777099	Increased perceived age	8.12e-06	C	0.44	2.18147	1.54958	3.07103	2693
SV2B	Our current study	Our current study, 2024	rs76658297	Intron variant	15:91283731	15:91826961	Basal cell carcinoma	6.94e-07	C		2.091	1.563	2.798	1707
TANC2	Facial Wrinkles in Europeans: A Genome-Wide Association Study	Hamer et al., 2015	rs62077967	Intron variant	17:63175902	17:61253263	Wrinkling	4.6e-06	T	0.18	1.20925	1.11807	1.30787	3513
TANC2	The MC1R Gene and Youthful Looks	Liu et al., 2016	rs55853047	Intron variant	17:63086987	17:61164348	Wrinkling	6.78e-06	A	0.18	0.82696	0.76142	0.89814	2693
TCF25	A Genome-Wide Association Study Identifies the Skin Color Genes IRF4 , MC1R , ASIP , and BNC2 Influencing Facial pigmented spots	Jacobs, Hamer et al., 2015	rs9925887	Intron variant	16:89879894	16:89946302	Facial pigmented spots	3.5e-08	T	0.7	0.828	0.80401	0.8527	2844
TCF25	IRF4, MC1R and TYR genes are risk factors for Actinic keratosis independent of skin color	Jacobs, Liu, et al., 2015	rs11538871	3' UTR variant	16:89911337	16:89977745	Actinic keratosis	1.1e-06	T		1.1853			3194
TP63	Intrinsic and extrinsic risk factors for Sagging eyelids	Jacobs et al., 2014	rs1515502	Intron variant	3:189783167	3:189500956	Sagging eyelids	4.4e-06	T		1.1275			5578
TP63	Our current study	Our current study, 2024	rs67814458	Intron variant	3:189707396	3:189425185	Forehead wrinkles	7.05e-06	A		2.843	1.802	4.484	738
TUBB3	GWAS Analysis of 17,019 Korean Women Identifies the Variants Associated with Facial pigmented spots	Shin et al., 2021	rs12596146	Intron variant	16:89925830	16:89992238	Facial pigmented spots	1.84e-17	G	0.14	4.75882			20835
TUBB3	IRF4, MC1R and TYR genes are risk factors for Actinic keratosis independent of skin color	Jacobs, Liu, et al., 2015	rs74415461	Intron variant	16:89924435	16:89990843	Actinic keratosis	8.3e-07	C		1.1853			3194
TYR	Genome-Wide Association Study of Tanning Phenotype in a Population of European Ancestry	Nan et al., 2009	rs10765198	Intron variant	11:89236606	11:88969774	Inability to tan	4.7e-07	C	0.13	1.16183	1.09549	1.2322	2287
TYR	Identification of Susceptibility Loci for Cutaneous squamous cell carcinoma	Asgari et al., 2016	rs1042602	Missense variant	11:89178528	11:88911696	Lower reflectance skin	5e-06	C	0.43	1.02041	0.9901	1.06383	6891
TYR	Genetic determinants of hair, eye and skin Pigmentation in Europeans	Sulem et al., 2007	rs1042602	Missense variant	11:89178528	11:88911696	Freckles	1.5e-11	C	0.43	1.39	1.22	1.58	2718
TYR	Web-based, participant-driven studies yield novel genetic associations for common traits	Eriksson et al., 2010	rs1042602	Missense variant	11:89178528	11:88911696	Freckles	5.89e-08	C	0.43	1.42618	1.25558	1.61996	10000
TYR	Genome-wide association study identifies 14 novel risk alleles associated with Basal cell carcinoma	Chahal, Wu, et al., 2016	rs1126809	Missense variant	11:89284793	11:89017961	Basal cell carcinoma	2.8e-10	G	0.49	0.87985	0.84603	0.91503	1649
TYR	Genome-wide association study identifies novel susceptibility loci for Cutaneous squamous cell carcinoma	Chahal, Lin, et al., 2016	rs1126809	Missense variant	11:89284793	11:89017961	Cutaneous squamous cell carcinoma	3.5e-14	G	0.49	1.17			6579
UQCC1	Genetics of skin color variation in Europeans: genome-wide association studies with functional follow-up	Liu et al., 2015	rs62211528	Intron variant	20:35356094	20:33943897	Perceived skin darkness	5.24e-06	A	0.26	0.92753	0.89802	0.95802	5857
UQCC1	A Genome-Wide Association Study Identifies the Skin Color Genes IRF4 , MC1R , ASIP , and BNC2 Influencing Facial pigmented spots	Jacobs, Hamer et al., 2015	rs62211528	Intron variant	20:35356094	20:33943897	Facial pigmented spots	3.6e-09	A	0.26	1.147	1.12474	1.1697	2844
URAHP	Genome-Wide Association Shows that Pigmentation Genes Play a Role in Skin Aging	Law et al., 2017	rs74583214	Intron variant	16:90044390	16:90110798	Solar elastosis	4.66e-06	A		1.2263	1.12277	1.33937	2555
URAHP	Genetics of skin color variation in Europeans: genome-wide association studies with functional follow-up	Liu et al., 2015	rs74583214	Intron variant	16:90044390	16:90110798	Perceived skin darkness	4.26e-07	A		0.9153	0.88447	0.94721	5857
URAHP	A Genome-Wide Association Study Identifies the Skin Color Genes IRF4 , MC1R , ASIP , and BNC2 Influencing Facial pigmented spots	Jacobs, Hamer et al., 2015	rs74583214	Intron variant	16:90044390	16:90110798	Facial pigmented spots	5.9e-11	A		1.1699	1.14719	1.19306	2844
VPS9D1	Genome-Wide Association Shows that Pigmentation Genes Play a Role in Skin Aging	Law et al., 2017	rs34714188	Intron variant	16:89715348	16:89781756	Solar elastosis	6.12e-08	T	0.13	1.20081	1.1234	1.28356	2555
VPS9D1	Genetics of skin color variation in Europeans: genome-wide association studies with functional follow-up	Liu et al., 2015	rs34714188	Intron variant	16:89715348	16:89781756	Perceived skin darkness	2.45e-06	T	0.13	0.92218	0.89166	0.95375	5857
VPS9D1	A Genome-Wide Association Study Identifies the Skin Color Genes IRF4 , MC1R , ASIP , and BNC2 Influencing Facial pigmented spots	Jacobs, Hamer et al., 2015	rs34714188	Intron variant	16:89715348	16:89781756	Facial pigmented spots	1.8e-14	T	0.13	1.1993	1.17602	1.22304	2844
VPS9D1-AS1	Genome-Wide Association Shows that Pigmentation Genes Play a Role in Skin Aging	Law et al., 2017	rs34714188	Intron variant	16:89715348	16:89781756	Solar elastosis	6.12e-08	T	0.13	1.20081	1.1234	1.28356	2555
VPS9D1-AS1	Genetics of skin color variation in Europeans: genome-wide association studies with functional follow-up	Liu et al., 2015	rs34714188	Intron variant	16:89715348	16:89781756	Perceived skin darkness	2.45e-06	T	0.13	0.92218	0.89166	0.95375	5857
VPS9D1-AS1	A Genome-Wide Association Study Identifies the Skin Color Genes IRF4 , MC1R , ASIP , and BNC2 Influencing Facial pigmented spots	Jacobs, Hamer et al., 2015	rs34714188	Intron variant	16:89715348	16:89781756	Facial pigmented spots	1.8e-14	T	0.13	1.1993	1.17602	1.22304	2844
ZNF276	Principal component analysis of seven skin-ageing features identifies three main types of skin ageing	Pardo et al., 2020	rs35096708		16:89820841	16:89887249	Pigmentation spots	7.33e-09	G	0.37	0.96079	0.94788	0.97387	1790
ZNF276	A Genome-Wide Association Study Identifies the Skin Color Genes IRF4 , MC1R , ASIP , and BNC2 Influencing Facial pigmented spots	Jacobs, Hamer et al., 2015	rs12924124	Intron variant	16:89724718	16:89791126	Facial pigmented spots	1.8e-14	C		1.1993	1.17602	1.22304	2844
ZNF276	Genetics of skin color variation in Europeans: genome-wide association studies with functional follow-up	Liu et al., 2015	rs34659644	Intron variant	16:89729609	16:89796017	Perceived skin darkness	5.72e-06	A	0.35	0.92468	0.89395	0.95647	5857
ZNF276	A Genome-Wide Association Study Identifies Novel Alleles Associated with Hair Color and Skin Pigmentation	Han et al., 2008	rs7204478	Intron variant	16:89729077	16:89795485	Inability to tan	2.4e-06	T		1.11628	1.07337	1.16091	2287
ZNF276	Genome-Wide Association Shows that Pigmentation Genes Play a Role in Skin Aging	Law et al., 2017	rs35026726	Intron variant	16:89724871	16:89791279	Solar elastosis	4.63e-08	T		1.20322	1.12565	1.28613	2555
ZNF385D	Intrinsic and extrinsic risk factors for Sagging eyelids	Jacobs et al., 2014	rs1356100	Intron variant	3:21846985	3:21888477	Sagging eyelids	2.5e-06	T	0.13	1.1275			5578
ZNF385D	Our current study	Our current study, 2024	rs4525889	Intron variant	3:21782050	3:21823542	Lower lip fullness	9.06e-06			1.977	1.463	2.672	738
